# Supplementary material for: 2,2′-Bis(4-fluoro­anilino)-3,3′-(3,6-dioxa­octane-1,8-di­yl)diquinazolin-4(3H)-one
Source: Acta Crystallogr Sect E Struct Rep Online. 2008 Dec 10;65(Pt 1):o53. doi: 10.1107/S1600536808040841 (PMC2967967; doi:10.1107/S1600536808040841)
Supplement: Supplementary file 1 [file e-65-00o53-sup1.cif]

##############################################################################
###                                                                        ###
###        Electronic paper (Acta Crystallographica Section E)             ###
###                                                                        ###
##############################################################################
#                                                                            #
# This CIF contains the data in a paper accepted for publication in Acta     #
# Crystallographica Section E. It conforms to the requirements of Notes      #
# for Authors for Section E, and has been peer reviewed under the auspices   #
# of the IUCr Commission on Journals.                                        #
#                                                                            #
# Full details of the Crystallographic Information File format               #
# are given in the paper "The Crystallographic Information File (CIF):       #
# a New Standard Archive File for Crystallography" by S. R. Hall, F. H.      #
# Allen and I. D. Brown [Acta Cryst. (1991), A47, 655-685].                  #
#                                                                            #
# The current version of the core CIF dictionary is obtainable from          #
# ftp://ftp.iucr.org/pub/cif_core.dic. The current version number is 2.4.    #
#                                                                            #
# Software is freely available for graphical display of the structure(s) in  #
# this CIF.  For information consult the CIF home page http://www.iucr.org/  #
# cif/home.html                                                              #
#                                                                            #
# This file may be used for bona fide research purposes within the           #
# scientific community so long as proper attribution is given to the journal # 
# article from which it was obtained.                                        #
#                                                                            #
##############################################################################
                                             
data_I
_audit_creation_method     SHELXL-97
_chemical_name_systematic
;
2,2'-Bis(4-fluoroanilino)-3,3'-(3,6-dioxaoctane-1,8-
diyl)diquinazolin-4(3<i>H</i>)-one
;
_chemical_name_common     ?
_chemical_formula_moiety     'C34 H30 F2 N6 O4'
_chemical_formula_sum     'C34 H30 F2 N6 O4 '
_chemical_formula_iupac     'C34 H30 F2 N6 O4'
_chemical_formula_weight     624.64
_chemical_melting_point     415
_symmetry_cell_setting     monoclinic
_symmetry_space_group_name_H-M     'C 2/c'
_symmetry_space_group_name_Hall     '-C 2yc'
loop_
    _symmetry_equiv_pos_as_xyz
    'x, y, z'
    '-x, y, -z+1/2'
    'x+1/2, y+1/2, z'
    '-x+1/2, y+1/2, -z+1/2'
    '-x, -y, -z'
    'x, -y, z-1/2'
    '-x+1/2, -y+1/2, -z'
    'x+1/2, -y+1/2, z-1/2'
_cell_length_a     13.923(3)
_cell_length_b     12.509(3)
_cell_length_c     18.726(4)
_cell_angle_alpha     90.00
_cell_angle_beta     97.08(3)
_cell_angle_gamma     90.00
_cell_volume     3236.6(11)
_cell_formula_units_Z     4
_cell_measurement_reflns_used     3566
_cell_measurement_theta_min     2.20
_cell_measurement_theta_max     28.47
_cell_measurement_temperature     295(2)
_exptl_crystal_description     block
_exptl_crystal_colour     colourless
_exptl_crystal_size_max     0.20
_exptl_crystal_size_mid     0.10
_exptl_crystal_size_min     0.10
_exptl_crystal_density_diffrn     1.282
_exptl_crystal_density_meas     ?
_exptl_crystal_density_method     'not measured'
_exptl_crystal_F_000     1304
_exptl_absorpt_coefficient_mu     0.097
_exptl_absorpt_correction_type     multi-scan
_exptl_absorpt_process_details     '(SADABS; Sheldrick, 2003)'
_exptl_absorpt_correction_T_min     0.9815
_exptl_absorpt_correction_T_max     0.9907
_exptl_special_details
;
;
_diffrn_ambient_temperature     295(2)
_diffrn_radiation_type     MoK\a
_diffrn_radiation_wavelength     0.71073
_diffrn_radiation_source     'fine-focus sealed tube'
_diffrn_radiation_monochromator     graphite
_diffrn_measurement_device_type     'Bruker SMART 4K CCD area-detector'
_diffrn_measurement_method     '\f and \w'
_diffrn_detector_area_resol_mean     ?
_diffrn_reflns_number     2834
_diffrn_reflns_av_R_equivalents     0.0123
_diffrn_reflns_av_sigmaI/netI     0.0127
_diffrn_reflns_theta_min     2.20
_diffrn_reflns_theta_max     25.00
_diffrn_reflns_theta_full     25.00
_diffrn_measured_fraction_theta_max     0.996
_diffrn_measured_fraction_theta_full     0.996
_diffrn_reflns_limit_h_min     -16
_diffrn_reflns_limit_h_max     16
_diffrn_reflns_limit_k_min     0
_diffrn_reflns_limit_k_max     14
_diffrn_reflns_limit_l_min     0
_diffrn_reflns_limit_l_max     22
_diffrn_standards_number     ?
_diffrn_standards_interval_count     ?
_diffrn_standards_interval_time     ?
_diffrn_standards_decay_%     ?
_refine_special_details
;
Refinement of <i>F</i>^2^ against ALL reflections. The weighted <i>R</i>-factor
<i>wR</i> and goodness of fit <i>S</i> are based on <i>F</i>^2^, conventional
<i>R</i>-factors <i>R</i> are based on <i>F</i>, with <i>F</i> set to zero for
negative <i>F</i>^2^. The threshold expression of <i>F</i>^2^ >
\s(<i>F</i>^2^) is used only for calculating <i>R</i>-factors(gt) <i>etc</i>.
and is not relevant to the choice of reflections for refinement.
<i>R</i>-factors based on <i>F</i>^2^ are statistically about twice as large
as those based on <i>F</i>, and <i>R</i>- factors based on ALL data will be
even larger.
;
_reflns_number_total     2834
_reflns_number_gt     2263
_reflns_threshold_expression     I>2\s(I)
_refine_ls_structure_factor_coef     Fsqd
_refine_ls_matrix_type     full
_refine_ls_R_factor_all     0.0575
_refine_ls_R_factor_gt     0.0481
_refine_ls_wR_factor_gt     0.1366
_refine_ls_wR_factor_ref     0.1455
_refine_ls_goodness_of_fit_ref     1.064
_refine_ls_restrained_S_all     1.064
_refine_ls_number_reflns     2834
_refine_ls_number_parameters     208
_refine_ls_number_restraints     0
_refine_ls_hydrogen_treatment     constr
_refine_ls_weighting_scheme     calc
_refine_ls_weighting_details
         'calc w=1/[\s^2^(Fo^2^)+(0.0807P)^2^+0.8957P] where P=(Fo^2^+2Fc^2^)/3'
_atom_sites_solution_hydrogens     geom
_atom_sites_solution_primary     direct
_atom_sites_solution_secondary     difmap
_refine_ls_shift/su_max     0.000
_refine_ls_shift/su_mean     0.000
_refine_diff_density_max     0.295
_refine_diff_density_min     -0.155
_refine_ls_extinction_method     'SHELXL97 (Sheldrick, 2008)'
_refine_ls_extinction_coef     0.0028(9)
loop_
    _atom_type_symbol
    _atom_type_description
    _atom_type_scat_dispersion_real
    _atom_type_scat_dispersion_imag
    _atom_type_scat_source
    'C' 'C' 0.0033 0.0016
                         'International Tables Vol C Tables 4.2.6.8 and 6.1.1.4'
    'H' 'H' 0.0000 0.0000
                         'International Tables Vol C Tables 4.2.6.8 and 6.1.1.4'
    'N' 'N' 0.0061 0.0033
                         'International Tables Vol C Tables 4.2.6.8 and 6.1.1.4'
    'O' 'O' 0.0106 0.0060
                         'International Tables Vol C Tables 4.2.6.8 and 6.1.1.4'
    'F' 'F' 0.0171 0.0103
                         'International Tables Vol C Tables 4.2.6.8 and 6.1.1.4'
_computing_data_collection     'SMART (Bruker, 2001)'
_computing_cell_refinement     'SAINT-Plus (Bruker, 2001)'
_computing_data_reduction     'SAINT-Plus (Bruker, 2001)'
_computing_structure_solution     'SHELXS97 (Sheldrick, 2008)'
_computing_structure_refinement     'SHELXL97 (Sheldrick, 2008)'
_computing_molecular_graphics     'PLATON (Spek, 2003)'
_computing_publication_material     'SHELXTL (Sheldrick, 2008)'
loop_
    _atom_site_type_symbol
    _atom_site_label
    _atom_site_fract_x
    _atom_site_fract_y
    _atom_site_fract_z
    _atom_site_U_iso_or_equiv
    _atom_site_adp_type
    _atom_site_calc_flag
    _atom_site_refinement_flags
    _atom_site_occupancy
    _atom_site_disorder_assembly
    _atom_site_disorder_group
    C C1 0.24654(14) 0.79492(18) 0.12370(9) 0.0755(6) Uani d . 1 . .
    C C2 0.24527(18) 0.85820(18) 0.18204(11) 0.0885(7) Uani d . 1 . .
    H H2 0.2639 0.9295 0.1808 0.106 Uiso calc R 1 . .
    C C3 0.21577(17) 0.81506(16) 0.24356(10) 0.0807(6) Uani d . 1 . .
    H H3 0.2140 0.8575 0.2841 0.097 Uiso calc R 1 . .
    C C4 0.18901(12) 0.70941(14) 0.24493(8) 0.0605(4) Uani d . 1 . .
    C C5 0.19174(14) 0.64790(16) 0.18485(9) 0.0705(5) Uani d . 1 . .
    H H5 0.1740 0.5763 0.1858 0.085 Uiso calc R 1 . .
    C C6 0.22039(15) 0.69037(18) 0.12292(9) 0.0771(6) Uani d . 1 . .
    H H6 0.2218 0.6487 0.0819 0.093 Uiso calc R 1 . .
    C C7 0.21556(14) 0.65123(13) 0.36984(9) 0.0621(4) Uani d . 1 . .
    C C8 0.36454(15) 0.65449(13) 0.43630(9) 0.0675(5) Uani d . 1 . .
    C C9 0.46390(16) 0.67547(17) 0.44028(11) 0.0822(6) Uani d . 1 . .
    H H9 0.4893 0.7023 0.4003 0.099 Uiso calc R 1 . .
    C C10 0.52371(19) 0.65675(19) 0.50253(12) 0.0928(7) Uani d . 1 . .
    H H10 0.5895 0.6713 0.5044 0.111 Uiso calc R 1 . .
    C C11 0.4878(2) 0.61653(19) 0.56277(12) 0.0948(7) Uani d . 1 . .
    H H11 0.5292 0.6041 0.6048 0.114 Uiso calc R 1 . .
    C C12 0.3909(2) 0.59501(16) 0.56025(10) 0.0852(6) Uani d . 1 . .
    H H12 0.3666 0.5682 0.6007 0.102 Uiso calc R 1 . .
    C C13 0.32810(15) 0.61330(13) 0.49687(9) 0.0680(5) Uani d . 1 . .
    C C14 0.22605(15) 0.58965(14) 0.49317(9) 0.0704(5) Uani d . 1 . .
    C C15 0.06541(15) 0.60240(16) 0.42379(11) 0.0761(6) Uani d . 1 . .
    H H15A 0.0350 0.6577 0.3924 0.091 Uiso calc R 1 . .
    H H15B 0.0468 0.6141 0.4714 0.091 Uiso calc R 1 . .
    C C16 0.02768(14) 0.49650(16) 0.39706(11) 0.0774(6) Uani d . 1 . .
    H H16A 0.0650 0.4397 0.4225 0.093 Uiso calc R 1 . .
    H H16B -0.0393 0.4887 0.4055 0.093 Uiso calc R 1 . .
    C C17 -0.00666(15) 0.39575(15) 0.28882(13) 0.0858(6) Uani d . 1 . .
    H H17A -0.0751 0.3931 0.2939 0.103 Uiso calc R 1 . .
    H H17B 0.0241 0.3331 0.3121 0.103 Uiso calc R 1 . .
    F F1 0.27593(11) 0.83760(13) 0.06324(6) 0.1146(6) Uani d . 1 . .
    N N1 0.15482(12) 0.66559(12) 0.30729(7) 0.0698(4) Uani d . 1 . .
    H H1 0.0949 0.6478 0.3056 0.084 Uiso calc R 1 . .
    N N2 0.17129(11) 0.61347(11) 0.42748(7) 0.0639(4) Uani d . 1 . .
    N N7 0.30664(12) 0.67140(12) 0.37194(7) 0.0676(4) Uani d . 1 . .
    O O1 0.18667(12) 0.55312(13) 0.54259(7) 0.0937(5) Uani d . 1 . .
    O O2 0.03497(9) 0.48969(9) 0.32193(7) 0.0748(4) Uani d . 1 . .
loop_
    _atom_site_aniso_label
    _atom_site_aniso_U_11
    _atom_site_aniso_U_22
    _atom_site_aniso_U_33
    _atom_site_aniso_U_12
    _atom_site_aniso_U_13
    _atom_site_aniso_U_23
    C1 0.0723(11) 0.1035(15) 0.0487(9) -0.0327(10) -0.0003(8) 0.0192(9)
    C2 0.1115(17) 0.0794(13) 0.0736(12) -0.0417(12) 0.0075(11) 0.0167(10)
    C3 0.1106(16) 0.0716(12) 0.0617(10) -0.0257(11) 0.0181(10) 0.0020(9)
    C4 0.0631(10) 0.0661(10) 0.0522(9) -0.0140(8) 0.0069(7) 0.0097(7)
    C5 0.0824(12) 0.0691(11) 0.0603(10) -0.0180(9) 0.0098(9) 0.0049(8)
    C6 0.0859(13) 0.0933(14) 0.0526(10) -0.0194(11) 0.0099(9) 0.0005(9)
    C7 0.0863(12) 0.0520(9) 0.0514(9) -0.0073(8) 0.0223(8) 0.0021(7)
    C8 0.0941(13) 0.0543(10) 0.0550(9) -0.0094(9) 0.0121(9) -0.0040(7)
    C9 0.0958(15) 0.0788(13) 0.0710(12) -0.0233(11) 0.0065(11) -0.0028(9)
    C10 0.1032(17) 0.0882(15) 0.0835(14) -0.0154(12) -0.0025(12) -0.0092(11)
    C11 0.118(2) 0.0860(15) 0.0751(14) -0.0010(14) -0.0111(13) -0.0055(11)
    C12 0.128(2) 0.0717(12) 0.0567(10) 0.0069(12) 0.0138(11) 0.0024(9)
    C13 0.0973(14) 0.0537(9) 0.0548(9) 0.0057(9) 0.0162(9) -0.0011(7)
    C14 0.1018(15) 0.0591(10) 0.0550(9) 0.0125(9) 0.0286(9) 0.0075(8)
    C15 0.0861(13) 0.0765(12) 0.0737(11) 0.0247(10) 0.0416(10) 0.0188(9)
    C16 0.0625(11) 0.0819(13) 0.0943(13) 0.0092(9) 0.0359(10) 0.0323(10)
    C17 0.0731(12) 0.0562(10) 0.1317(18) -0.0043(9) 0.0273(12) 0.0129(10)
    F1 0.1282(11) 0.1552(13) 0.0596(7) -0.0636(9) 0.0091(7) 0.0307(7)
    N1 0.0761(10) 0.0793(10) 0.0556(8) -0.0195(8) 0.0152(7) 0.0120(7)
    N2 0.0824(10) 0.0582(8) 0.0561(8) 0.0061(7) 0.0290(7) 0.0089(6)
    N7 0.0820(11) 0.0696(9) 0.0527(8) -0.0186(8) 0.0142(7) 0.0019(6)
    O1 0.1137(11) 0.1071(11) 0.0679(8) 0.0187(9) 0.0419(8) 0.0301(8)
    O2 0.0723(8) 0.0614(7) 0.0970(10) -0.0068(6) 0.0353(7) 0.0114(6)
_geom_special_details
;
All e.s.d.'s (except the e.s.d. in the dihedral angle between two l.s. planes)
are estimated using the full covariance matrix. The cell e.s.d.'s are taken
into account individually in the estimation of e.s.d.'s in distances, angles
and torsion angles; correlations between e.s.d.'s in cell parameters are only
used when they are defined by crystal symmetry. An approximate (isotropic)
treatment of cell e.s.d.'s is used for estimating e.s.d.'s involving l.s.
planes.
;
loop_
    _geom_bond_atom_site_label_1
    _geom_bond_atom_site_label_2
    _geom_bond_site_symmetry_2
    _geom_bond_distance
    _geom_bond_publ_flag
    C1 C2 . 1.351(3) ?
    C1 C6 . 1.357(3) ?
    C1 F1 . 1.3597(19) ?
    C2 C3 . 1.380(3) ?
    C2 H2 . 0.9300 ?
    C3 C4 . 1.374(3) ?
    C3 H3 . 0.9300 ?
    C4 C5 . 1.368(2) ?
    C4 N1 . 1.4239(19) ?
    C5 C6 . 1.379(2) ?
    C5 H5 . 0.9300 ?
    C6 H6 . 0.9300 ?
    C7 N7 . 1.289(2) ?
    C7 N1 . 1.369(2) ?
    C7 N2 . 1.390(2) ?
    C8 N7 . 1.381(2) ?
    C8 C13 . 1.397(2) ?
    C8 C9 . 1.401(3) ?
    C9 C10 . 1.367(3) ?
    C9 H9 . 0.9300 ?
    C10 C11 . 1.384(3) ?
    C10 H10 . 0.9300 ?
    C11 C12 . 1.371(3) ?
    C11 H11 . 0.9300 ?
    C12 C13 . 1.403(3) ?
    C12 H12 . 0.9300 ?
    C13 C14 . 1.445(3) ?
    C14 O1 . 1.221(2) ?
    C14 N2 . 1.397(2) ?
    C15 N2 . 1.474(2) ?
    C15 C16 . 1.489(3) ?
    C15 H15A . 0.9700 ?
    C15 H15B . 0.9700 ?
    C16 O2 . 1.426(2) ?
    C16 H16A . 0.9700 ?
    C16 H16B . 0.9700 ?
    C17 O2 . 1.419(2) ?
    C17 C17 2 1.488(5) ?
    C17 H17A . 0.9700 ?
    C17 H17B . 0.9700 ?
    N1 H1 . 0.8600 ?
loop_
    _geom_angle_atom_site_label_1
    _geom_angle_atom_site_label_2
    _geom_angle_atom_site_label_3
    _geom_angle_site_symmetry_1
    _geom_angle_site_symmetry_3
    _geom_angle
    _geom_angle_publ_flag
    C2 C1 C6 . . 122.90(16) ?
    C2 C1 F1 . . 118.59(19) ?
    C6 C1 F1 . . 118.50(19) ?
    C1 C2 C3 . . 118.74(19) ?
    C1 C2 H2 . . 120.6 ?
    C3 C2 H2 . . 120.6 ?
    C4 C3 C2 . . 120.08(19) ?
    C4 C3 H3 . . 120.0 ?
    C2 C3 H3 . . 120.0 ?
    C5 C4 C3 . . 119.38(16) ?
    C5 C4 N1 . . 120.27(15) ?
    C3 C4 N1 . . 120.29(16) ?
    C4 C5 C6 . . 121.04(18) ?
    C4 C5 H5 . . 119.5 ?
    C6 C5 H5 . . 119.5 ?
    C1 C6 C5 . . 117.86(18) ?
    C1 C6 H6 . . 121.1 ?
    C5 C6 H6 . . 121.1 ?
    N7 C7 N1 . . 120.14(14) ?
    N7 C7 N2 . . 124.86(16) ?
    N1 C7 N2 . . 115.00(16) ?
    N7 C8 C13 . . 122.25(18) ?
    N7 C8 C9 . . 118.96(17) ?
    C13 C8 C9 . . 118.75(18) ?
    C10 C9 C8 . . 120.5(2) ?
    C10 C9 H9 . . 119.8 ?
    C8 C9 H9 . . 119.8 ?
    C9 C10 C11 . . 120.9(2) ?
    C9 C10 H10 . . 119.5 ?
    C11 C10 H10 . . 119.5 ?
    C12 C11 C10 . . 119.8(2) ?
    C12 C11 H11 . . 120.1 ?
    C10 C11 H11 . . 120.1 ?
    C11 C12 C13 . . 120.3(2) ?
    C11 C12 H12 . . 119.8 ?
    C13 C12 H12 . . 119.8 ?
    C8 C13 C12 . . 119.8(2) ?
    C8 C13 C14 . . 119.35(17) ?
    C12 C13 C14 . . 120.89(18) ?
    O1 C14 N2 . . 119.99(19) ?
    O1 C14 C13 . . 124.83(18) ?
    N2 C14 C13 . . 115.17(15) ?
    N2 C15 C16 . . 114.13(15) ?
    N2 C15 H15A . . 108.7 ?
    C16 C15 H15A . . 108.7 ?
    N2 C15 H15B . . 108.7 ?
    C16 C15 H15B . . 108.7 ?
    H15A C15 H15B . . 107.6 ?
    O2 C16 C15 . . 108.66(14) ?
    O2 C16 H16A . . 110.0 ?
    C15 C16 H16A . . 110.0 ?
    O2 C16 H16B . . 110.0 ?
    C15 C16 H16B . . 110.0 ?
    H16A C16 H16B . . 108.3 ?
    O2 C17 C17 . 2 109.48(13) ?
    O2 C17 H17A . . 109.8 ?
    C17 C17 H17A 2 . 109.8 ?
    O2 C17 H17B . . 109.8 ?
    C17 C17 H17B 2 . 109.8 ?
    H17A C17 H17B . . 108.2 ?
    C7 N1 C4 . . 121.22(15) ?
    C7 N1 H1 . . 119.4 ?
    C4 N1 H1 . . 119.4 ?
    C7 N2 C14 . . 120.67(16) ?
    C7 N2 C15 . . 122.16(15) ?
    C14 N2 C15 . . 117.09(14) ?
    C7 N7 C8 . . 117.59(15) ?
    C17 O2 C16 . . 113.94(14) ?
loop_
    _geom_torsion_atom_site_label_1
    _geom_torsion_atom_site_label_2
    _geom_torsion_atom_site_label_3
    _geom_torsion_atom_site_label_4
    _geom_torsion_site_symmetry_1
    _geom_torsion_site_symmetry_2
    _geom_torsion_site_symmetry_3
    _geom_torsion_site_symmetry_4
    _geom_torsion
    _geom_torsion_publ_flag
    C6 C1 C2 C3 . . . . -0.3(4) ?
    F1 C1 C2 C3 . . . . -179.8(2) ?
    C1 C2 C3 C4 . . . . 0.4(4) ?
    C2 C3 C4 C5 . . . . -0.1(3) ?
    C2 C3 C4 N1 . . . . -177.47(19) ?
    C3 C4 C5 C6 . . . . -0.4(3) ?
    N1 C4 C5 C6 . . . . 176.98(17) ?
    C2 C1 C6 C5 . . . . -0.2(3) ?
    F1 C1 C6 C5 . . . . 179.32(17) ?
    C4 C5 C6 C1 . . . . 0.5(3) ?
    N7 C8 C9 C10 . . . . -178.14(18) ?
    C13 C8 C9 C10 . . . . -0.5(3) ?
    C8 C9 C10 C11 . . . . 0.2(3) ?
    C9 C10 C11 C12 . . . . 0.0(4) ?
    C10 C11 C12 C13 . . . . 0.2(3) ?
    N7 C8 C13 C12 . . . . 178.24(16) ?
    C9 C8 C13 C12 . . . . 0.7(3) ?
    N7 C8 C13 C14 . . . . -1.5(3) ?
    C9 C8 C13 C14 . . . . -179.00(17) ?
    C11 C12 C13 C8 . . . . -0.5(3) ?
    C11 C12 C13 C14 . . . . 179.17(19) ?
    C8 C13 C14 O1 . . . . 179.66(17) ?
    C12 C13 C14 O1 . . . . -0.1(3) ?
    C8 C13 C14 N2 . . . . -1.5(2) ?
    C12 C13 C14 N2 . . . . 178.81(16) ?
    N2 C15 C16 O2 . . . . -71.71(19) ?
    N7 C7 N1 C4 . . . . -4.2(3) ?
    N2 C7 N1 C4 . . . . 176.50(15) ?
    C5 C4 N1 C7 . . . . 113.3(2) ?
    C3 C4 N1 C7 . . . . -69.4(2) ?
    N7 C7 N2 C14 . . . . -2.9(3) ?
    N1 C7 N2 C14 . . . . 176.34(15) ?
    N7 C7 N2 C15 . . . . 173.61(17) ?
    N1 C7 N2 C15 . . . . -7.1(2) ?
    O1 C14 N2 C7 . . . . -177.52(16) ?
    C13 C14 N2 C7 . . . . 3.6(2) ?
    O1 C14 N2 C15 . . . . 5.8(3) ?
    C13 C14 N2 C15 . . . . -173.17(15) ?
    C16 C15 N2 C7 . . . . 89.7(2) ?
    C16 C15 N2 C14 . . . . -93.65(19) ?
    N1 C7 N7 C8 . . . . -179.41(15) ?
    N2 C7 N7 C8 . . . . -0.2(3) ?
    C13 C8 N7 C7 . . . . 2.4(3) ?
    C9 C8 N7 C7 . . . . 179.87(17) ?
    C17 C17 O2 C16 2 . . . -178.87(17) ?
    C15 C16 O2 C17 . . . . -174.79(15) ?
loop_
    _geom_hbond_atom_site_label_D
    _geom_hbond_atom_site_label_H
    _geom_hbond_atom_site_label_A
    _geom_hbond_site_symmetry_A
    _geom_hbond_distance_DH
    _geom_hbond_distance_HA
    _geom_hbond_distance_DA
    _geom_hbond_angle_DHA
    N1 H1 O2 . 0.86 2.18 2.7954(19) 128.0
    C16 H16A F1 4_545 0.97 2.54 3.388(2) 145.8
    C16 H16B O1 5_566 0.97 2.43 3.377(2) 164.1
data_global
_journal_date_recd_electronic     2008-11-10
_journal_date_accepted     2008-12-03
_journal_name_full     'Acta Crystallographica, Section E'
_journal_year     2009
_journal_volume     65
_journal_issue      1
_journal_page_first     o53
_journal_page_last     o53
_journal_paper_category     QO
_journal_coeditor_code     AT2676
_publ_contact_author_name     'Xiang Wang'
_publ_contact_author_address
;
Department of Chemistry, Kaili College, Guizhou, 556000,
People's Republic of China
;
_publ_contact_author_email     wangx0828@sina.com
_publ_contact_author_fax     ?
_publ_contact_author_phone     ?
_publ_section_title
;\
2,2'-Bis(4-fluoroanilino)-3,3'-(3,6-dioxaoctane-1,8-diyl)diquinazolin-\
4(3<i>H</i>)-one
;
loop_
    _publ_author_name
    _publ_author_address
    'Xiang Wang'
;
Department of Chemistry, Kaili College, Guizhou 556000,
People's Republic of China
;
    'Zuan Ma'
;
Department of Medicinal Chemistry, Yunyang Medical College,
Shiyan 442000, People's Republic of China
;
    'Yu-Lu Chen'
;
Department of Chemistry, Xianning Vocational and Technical College,
Xianning 437100, People's Republic of China
;
