# Supplementary material for: 2,2′-Bis(4-fluoro­anilino)-3,3′-(3,6-dioxa­octane-1,8-di­yl)diquinazolin-4(3H)-one
Source: Acta Crystallogr Sect E Struct Rep Online. 2008 Dec 10;65(Pt 1):o53. doi: 10.1107/S1600536808040841 (PMC2967967; doi:10.1107/S1600536808040841)
Supplement: Supplementary file 2 [file e-65-00o53-Isup2.hkl]

# 
# h,k,l, Fc-squared, Fo-squared, sigma(Fo-squared) and status flag 
# 
data_I
_shelx_title ' 80319YXH1_0m in C2/c' 
_shelx_refln_list_code          4 
_shelx_F_calc_maximum      283.16 
_exptl_crystal_F_000      1304.00 
_reflns_d_resolution_high  0.8408 
 
loop_ 
 _symmetry_equiv_pos_as_xyz 
 'x, y, z' 
 '-x, y, -z+1/2' 
 'x+1/2, y+1/2, z' 
 '-x+1/2, y+1/2, -z+1/2' 
 '-x, -y, -z' 
 'x, -y, z-1/2' 
 '-x+1/2, -y+1/2, -z' 
 'x+1/2, -y+1/2, z-1/2' 
 
_cell_length_a    13.9231 
_cell_length_b    12.5089 
_cell_length_c    18.7263 
_cell_angle_alpha  90.000 
_cell_angle_beta   97.080 
_cell_angle_gamma  90.000 
 
_shelx_F_squared_multiplier     1.000 
 
loop_ 
 _refln_index_h 
 _refln_index_k 
 _refln_index_l 
 _refln_F_squared_calc 
 _refln_F_squared_meas 
 _refln_F_squared_sigma 
 _refln_observed_status 
   2   0   0    39388.63    46111.09    319.51 o 
   4   0   0    64656.89    77401.09    943.06 o 
   6   0   0     7682.28     8183.18     58.99 o 
   8   0   0      534.16      533.78     11.22 o 
  10   0   0       16.25       13.13      1.89 o 
  12   0   0       34.29       33.85      4.36 o 
  14   0   0       72.05       66.31      6.81 o 
  16   0   0        0.92        0.04      3.60 o 
   1   1   0    17324.97    15494.08     47.23 o 
   3   1   0      369.09      370.42     18.15 o 
   5   1   0    13276.69    13725.14     89.24 o 
   7   1   0     1943.55     2094.66     12.16 o 
   9   1   0      229.16      234.92      3.43 o 
  11   1   0       33.21       32.11      2.78 o 
  13   1   0        0.06        2.56      2.78 o 
  15   1   0       15.06       11.17      3.38 o 
   0   2   0     5616.58     4377.38     17.50 o 
   2   2   0    40525.72    46976.76   1189.61 o 
   4   2   0      520.59      617.95      4.75 o 
   6   2   0      673.66      598.15      6.91 o 
   8   2   0       33.68       34.12      1.37 o 
  10   2   0       66.81       58.73      2.46 o 
  12   2   0        6.47       12.17      2.02 o 
  14   2   0       39.43       43.76      5.74 o 
  16   2   0       20.28       23.97      4.37 o 
   1   3   0    18399.10    20858.63    104.92 o 
   3   3   0    19847.19    20482.58    167.95 o 
   5   3   0      117.78      135.91      3.82 o 
   7   3   0     1533.76     1556.78      9.75 o 
   9   3   0      123.00      110.01      5.56 o 
  11   3   0       66.30       83.24     10.37 o 
  13   3   0      309.28      310.11      9.08 o 
  15   3   0       38.12       44.69      4.67 o 
   0   4   0    80181.48   102300.05    946.45 o 
   2   4   0     8743.40     8708.60     44.01 o 
   4   4   0      199.96      167.55      3.53 o 
   6   4   0      301.80      351.04      4.60 o 
   8   4   0       71.28       61.23      2.05 o 
  10   4   0       84.80      107.82      4.36 o 
  12   4   0      212.43      200.49      6.32 o 
  14   4   0       77.24       86.60      6.15 o 
   1   5   0      932.05      795.17      9.55 o 
   3   5   0        0.12        0.21      1.36 o 
   5   5   0       33.14       54.57      3.82 o 
   7   5   0      284.06      329.63      6.47 o 
   9   5   0        0.11        0.65      1.81 o 
  11   5   0       20.05       29.25      2.83 o 
  13   5   0      124.67      125.50      5.72 o 
  15   5   0       30.56       42.09     10.98 o 
   0   6   0    18179.51    18743.45    221.74 o 
   2   6   0      682.02      725.00     10.88 o 
   4   6   0     3044.48     3178.05     19.55 o 
   6   6   0      258.22      320.10      5.89 o 
   8   6   0        1.05        0.00      3.02 o 
  10   6   0       52.64       55.92      4.57 o 
  12   6   0      286.88      291.13      8.64 o 
  14   6   0        9.15        8.61      3.54 o 
   1   7   0      136.41      108.99      2.15 o 
   3   7   0      520.68      553.63      6.02 o 
   5   7   0       11.12        9.95      1.15 o 
   7   7   0       18.78       12.27      1.80 o 
   9   7   0        0.39        0.76      2.29 o 
  11   7   0       56.17       58.28      5.05 o 
  13   7   0        0.29        0.26      2.65 o 
   0   8   0      133.83       97.54      3.04 o 
   2   8   0     2950.16     2853.99     17.82 o 
   4   8   0       33.64       26.48      1.70 o 
   6   8   0      176.87      165.08      3.98 o 
   8   8   0       66.02       78.40      3.94 o 
  10   8   0       49.77       53.62      4.17 o 
  12   8   0       77.95       75.54      5.32 o 
   1   9   0     1197.36     1191.43      9.55 o 
   3   9   0      976.90      905.98      9.01 o 
   5   9   0      111.76       92.98      3.95 o 
   7   9   0       37.90       37.09      3.46 o 
   9   9   0       30.24       26.75      4.71 o 
  11   9   0        2.03        0.33      2.59 o 
  13   9   0       38.09       45.13      5.01 o 
   0  10   0      554.74      553.82      9.70 o 
   2  10   0      624.64      685.35      8.26 o 
   4  10   0      228.67      176.07      5.81 o 
   6  10   0        0.03        0.01      2.14 o 
   8  10   0        0.57        7.22      2.43 o 
  10  10   0        0.66        0.23      4.06 o 
  12  10   0        0.20        1.37      3.05 o 
   1  11   0       81.18       92.22      3.63 o 
   3  11   0      417.23      398.83      8.34 o 
   5  11   0        2.48        2.67      2.29 o 
   7  11   0       80.04       85.38      5.25 o 
   9  11   0        0.07        0.08      2.56 o 
  11  11   0       43.83       46.40      4.94 o 
   0  12   0      290.51      291.22      8.61 o 
   2  12   0       71.06       70.96      4.11 o 
   4  12   0       15.08       18.73      3.31 o 
   6  12   0        4.70       11.82      3.21 o 
   8  12   0        5.67        7.87      3.21 o 
   1  13   0        6.04        5.05      2.12 o 
   3  13   0        0.84        1.18      4.98 o 
   5  13   0      117.14      111.11      6.31 o 
   7  13   0       72.89       60.31      5.51 o 
   0  14   0       18.21       27.22      4.09 o 
   2  14   0       15.67       13.10      2.99 o 
   4  14   0        9.26       12.37      3.49 o 
 -15   1   1        2.89        3.11      4.28 o 
 -13   1   1        0.11        2.59      2.52 o 
 -11   1   1        4.64        2.58      1.61 o 
  -9   1   1      197.79      204.76      2.66 o 
  -7   1   1      543.84      748.54     15.42 o 
  -5   1   1     1015.72      910.41      5.76 o 
  -3   1   1      759.13      640.33     10.11 o 
  -1   1   1    11719.58    11169.69     43.54 o 
   1   1   1      797.58     1223.36     49.12 o 
   3   1   1    59414.34    76448.12    862.49 o 
   5   1   1    14812.39    16225.44    115.38 o 
   7   1   1     6635.83     6806.05     36.15 o 
   9   1   1       61.59       65.60      4.23 o 
  11   1   1        3.47        2.28      1.57 o 
  13   1   1       13.44       12.77      6.12 o 
  15   1   1        1.91        0.34      2.81 o 
 -16   2   1        5.07        0.01      3.67 o 
 -14   2   1       20.24       10.69      3.67 o 
 -12   2   1      188.55      180.79      4.74 o 
 -10   2   1      207.34      201.65      5.27 o 
  -8   2   1     2631.55     2597.35     46.40 o 
  -6   2   1     5082.68     5162.84     29.90 o 
  -4   2   1     6235.42     6754.65     42.12 o 
  -2   2   1     9844.00     9792.04     34.86 o 
   0   2   1     1741.43     2046.90     37.24 o 
   4   2   1    13261.85    13623.66    107.40 o 
   6   2   1      887.50      809.30      6.28 o 
   8   2   1     3593.83     3164.74     28.93 o 
  10   2   1      227.87      255.09      5.29 o 
  12   2   1        1.96       12.24      2.71 o 
  14   2   1       15.05       13.77      3.27 o 
  16   2   1        0.06        0.00      4.55 o 
 -15   3   1       10.01       11.83      3.52 o 
 -13   3   1       19.77        5.85      2.04 o 
 -11   3   1       63.54       54.54      4.39 o 
  -9   3   1      407.44      393.56      7.33 o 
  -7   3   1      132.57       99.49      5.54 o 
  -5   3   1     1940.98     1965.13     14.26 o 
  -3   3   1      680.26      587.36     10.93 o 
  -1   3   1    28491.58    31480.46    107.19 o 
   1   3   1    31112.93    34369.67    232.54 o 
   3   3   1      181.09      141.91      9.43 o 
   5   3   1       65.36       36.98      3.06 o 
   7   3   1      637.54      657.24      7.87 o 
  11   3   1        1.99        0.93      2.02 o 
  13   3   1        8.01        7.54      3.21 o 
  15   3   1        0.73        0.03      2.75 o 
 -14   4   1       28.97       20.48      3.94 o 
 -12   4   1        8.27        7.23      2.29 o 
 -10   4   1      136.57      134.35      6.73 o 
  -8   4   1       21.51       28.70      3.35 o 
  -6   4   1       25.58       22.69      1.67 o 
  -4   4   1     2353.53     2203.80     14.76 o 
  -2   4   1     2212.90     2129.11     15.62 o 
   0   4   1    13354.04    13869.93     54.81 o 
   2   4   1     4220.22     4157.51     18.81 o 
   4   4   1     7588.41     7630.18     55.54 o 
   6   4   1    12518.56    12961.58    104.83 o 
   8   4   1     1148.94     1194.02     20.55 o 
  10   4   1      230.91      249.66      7.93 o 
  12   4   1       70.44       62.39      3.89 o 
  14   4   1       11.28        9.60      3.20 o 
 -15   5   1        1.80        0.94      3.24 o 
 -13   5   1        6.42        4.57      2.21 o 
 -11   5   1       36.57       32.93      2.92 o 
  -9   5   1       14.81       19.18      3.87 o 
  -7   5   1        4.57        9.57      3.84 o 
  -5   5   1        7.09        6.59      1.34 o 
  -3   5   1      299.33      287.63      4.54 o 
  -1   5   1      302.34      198.40      2.01 o 
   1   5   1     1388.59     1231.03      6.93 o 
   3   5   1     5709.83     5846.80    209.68 o 
   5   5   1     3355.39     3638.84     31.16 o 
   7   5   1      679.51      672.73      7.70 o 
   9   5   1       17.73       26.83      1.95 o 
  11   5   1        1.27        0.76      2.35 o 
  13   5   1       13.58        7.61      3.17 o 
  15   5   1        8.26        3.12      3.21 o 
 -14   6   1        1.64        2.77      2.18 o 
 -12   6   1       39.26       47.71      6.04 o 
 -10   6   1       34.68       17.74      3.11 o 
  -8   6   1      215.44      215.72      7.98 o 
  -6   6   1      279.57      241.65      4.98 o 
  -4   6   1       51.00       39.72      1.78 o 
  -2   6   1      275.74      298.49      2.96 o 
   0   6   1       70.02       41.19      3.21 o 
   2   6   1      194.08      245.19      2.93 o 
   4   6   1      898.49      949.09     10.97 o 
   6   6   1      837.39      865.75     15.89 o 
   8   6   1       20.92       14.15      3.73 o 
  10   6   1      121.75      122.39      5.65 o 
  12   6   1       10.81        2.09      2.85 o 
  14   6   1        7.20       10.89      3.38 o 
 -13   7   1        7.18       16.53      4.24 o 
 -11   7   1       15.84       10.45      2.95 o 
  -9   7   1      139.71      136.67      5.22 o 
  -7   7   1       92.79       75.34      3.11 o 
  -5   7   1      108.34       93.55      3.14 o 
  -3   7   1       36.50       62.79      2.13 o 
  -1   7   1     2587.11     2742.35     15.28 o 
   1   7   1      607.79      530.01      4.76 o 
   3   7   1       75.49       90.12      4.97 o 
   5   7   1      568.92      642.36     11.66 o 
   7   7   1        7.55       11.62      1.74 o 
   9   7   1      124.99       93.41      4.63 o 
  11   7   1        9.96        7.20      2.86 o 
  13   7   1      117.51      115.29      6.41 o 
 -12   8   1       69.44       75.71      5.03 o 
 -10   8   1        1.64        1.70      2.11 o 
  -8   8   1      109.73      101.97      5.24 o 
  -6   8   1        1.13       10.48      1.62 o 
  -4   8   1        9.14       11.59      2.53 o 
  -2   8   1      138.72      149.75      4.17 o 
   0   8   1      405.63      332.69      4.43 o 
   2   8   1       17.52       18.47      2.46 o 
   4   8   1       66.98       51.94      2.88 o 
   6   8   1      487.21      508.32     11.69 o 
   8   8   1       66.79       59.64      3.70 o 
  10   8   1       56.90       49.42      3.78 o 
  12   8   1        4.87        2.62      4.02 o 
 -13   9   1        0.79        0.01      5.59 o 
 -11   9   1       19.29       27.84      5.66 o 
  -9   9   1       12.53       13.20      2.52 o 
  -7   9   1        0.01        1.03      1.98 o 
  -5   9   1      180.47      180.35      6.03 o 
  -3   9   1       33.53       48.27      2.70 o 
  -1   9   1      108.10      104.57      3.11 o 
   1   9   1       10.85       12.78      3.51 o 
   3   9   1       31.48       39.61      1.65 o 
   5   9   1      428.69      485.36     11.62 o 
   7   9   1        4.61        0.01      1.59 o 
   9   9   1       11.78       17.90      3.29 o 
  11   9   1       46.91       63.83      5.21 o 
 -12  10   1        0.00        0.01      3.22 o 
 -10  10   1       19.00       28.80      3.73 o 
  -8  10   1       77.09       97.59      5.68 o 
  -6  10   1        5.31        6.23      2.91 o 
  -4  10   1      105.88      124.51      5.54 o 
  -2  10   1       15.55       14.04      2.15 o 
   0  10   1      242.53      257.94      4.51 o 
   2  10   1      264.38      279.97      5.41 o 
   4  10   1       20.90       15.03      2.97 o 
   6  10   1       14.52       16.40      3.16 o 
   8  10   1       11.31       10.93      3.60 o 
  10  10   1       62.91       80.65      5.14 o 
  12  10   1        0.05        4.04      3.48 o 
 -11  11   1       23.37       22.15      4.05 o 
  -9  11   1        2.99        6.61      2.97 o 
  -7  11   1        6.66        9.88      2.99 o 
  -5  11   1        3.37        5.33      2.68 o 
  -3  11   1       40.25       39.04      3.50 o 
  -1  11   1       22.23       16.02      1.73 o 
   1  11   1       26.03       35.06      2.06 o 
   3  11   1      242.85      244.87      5.95 o 
   5  11   1        0.46        0.05      2.24 o 
   7  11   1      112.19      103.04      5.44 o 
   9  11   1       14.33       11.67      3.38 o 
  -8  12   1        0.00        2.65      3.10 o 
  -6  12   1      267.32      271.10      9.33 o 
  -4  12   1       22.04       23.81      8.26 o 
  -2  12   1       45.81       38.92      2.99 o 
   0  12   1      196.36      184.08      5.20 o 
   2  12   1       15.87       20.41      3.09 o 
   4  12   1       37.48       50.98      4.81 o 
   6  12   1        0.00        0.03      2.52 o 
   8  12   1        0.31        0.60      2.86 o 
  -7  13   1        2.38        0.33      3.11 o 
  -5  13   1       60.47       75.89      5.36 o 
  -3  13   1       11.87       16.89      3.13 o 
  -1  13   1        8.04        5.74      2.05 o 
   1  13   1      248.70      242.26      7.00 o 
   3  13   1       10.78       12.34      2.57 o 
   5  13   1      161.14      148.53      6.79 o 
   7  13   1        5.03        2.70      3.33 o 
  -4  14   1        2.03        4.35      3.19 o 
  -2  14   1       90.83      100.98      5.33 o 
   0  14   1        7.26        4.60      2.57 o 
   2  14   1        7.41        9.57      2.84 o 
   4  14   1        4.26        0.07      2.93 o 
 -16   0   2        0.21        0.07      4.13 o 
 -14   0   2      157.22      114.20      9.19 o 
 -12   0   2       26.57       27.24      3.98 o 
 -10   0   2      426.15      438.69      7.62 o 
  -8   0   2     1157.08     1225.54     10.28 o 
  -6   0   2      173.11      103.53      1.31 o 
  -4   0   2    13047.75    13378.30    136.28 o 
  -2   0   2       77.06      275.06     34.64 o 
   2   0   2     8959.40     7101.67     20.77 o 
   4   0   2     6579.04     6861.56     44.50 o 
   6   0   2       28.93       32.34      3.60 o 
   8   0   2      787.03      734.26     15.30 o 
  10   0   2        7.87        9.26      2.98 o 
  12   0   2       26.40       26.80      5.89 o 
  14   0   2       43.71       52.90      6.66 o 
  16   0   2       14.13       24.68      6.28 o 
 -15   1   2        1.60        0.04      2.41 o 
 -13   1   2        2.16        4.37      4.90 o 
 -11   1   2       17.49       21.63      1.87 o 
  -9   1   2     1043.13     1028.73     10.18 o 
  -7   1   2    10834.71    11554.68     75.44 o 
  -5   1   2     4862.56     4647.99     34.12 o 
  -3   1   2     8803.41     8546.97     30.89 o 
  -1   1   2    55222.72    66647.84    259.78 o 
   1   1   2      138.45        9.25     15.95 o 
   3   1   2     3766.43     3784.03     15.07 o 
   5   1   2     5496.65     5048.13     35.55 o 
   7   1   2      701.99      698.36      8.22 o 
   9   1   2      917.63      820.74      7.69 o 
  11   1   2       75.64       72.27      4.28 o 
  13   1   2       47.33       55.47      6.46 o 
  15   1   2        0.00        0.00      3.98 o 
 -16   2   2       11.85        6.96      5.51 o 
 -14   2   2        0.64        0.67      2.75 o 
 -12   2   2       12.79       13.26      2.24 o 
 -10   2   2       78.25       69.82      3.50 o 
  -8   2   2     2353.29     2408.66     18.03 o 
  -6   2   2     1139.46     1057.71     10.60 o 
  -4   2   2     6306.58     6154.96     50.76 o 
  -2   2   2    33055.66    38919.20    267.24 o 
   0   2   2     6375.08     5900.09     17.01 o 
   2   2   2     4281.84     4373.66     38.45 o 
   4   2   2      352.87      335.98      3.33 o 
   6   2   2     3497.82     3577.08     31.13 o 
   8   2   2        7.12        5.67      1.23 o 
  10   2   2      641.09      606.01      8.14 o 
  12   2   2      128.79      141.69      6.24 o 
  14   2   2        0.81        0.07      2.42 o 
  16   2   2        5.34        8.69      3.51 o 
 -15   3   2        0.82        2.64      2.78 o 
 -13   3   2       62.76       65.00      3.86 o 
 -11   3   2        5.53        4.49      1.59 o 
  -9   3   2      579.02      551.98     17.09 o 
  -7   3   2     1115.33     1303.93     15.23 o 
  -5   3   2        2.90        2.12      1.63 o 
  -3   3   2     7605.55     8027.06     89.85 o 
  -1   3   2    75050.21    94175.05    629.71 o 
   1   3   2     1966.76     2369.87     15.95 o 
   3   3   2     2841.35     2679.16     25.82 o 
   5   3   2     1622.92     1826.23     25.36 o 
   7   3   2     4145.93     4025.47     43.78 o 
   9   3   2      127.46      119.30      5.86 o 
  11   3   2      852.13      811.53     14.02 o 
  13   3   2        3.56        3.57      7.30 o 
  15   3   2       15.62       10.95      3.39 o 
 -14   4   2       52.59       45.04      4.46 o 
 -12   4   2       94.17       80.49      3.56 o 
 -10   4   2       65.17       49.60      7.12 o 
  -8   4   2      387.97      360.14      6.84 o 
  -6   4   2      544.36      481.33      7.84 o 
  -4   4   2      984.37      925.62      8.19 o 
  -2   4   2        0.28        1.29      2.52 o 
   0   4   2    12976.84    12573.75     44.26 o 
   2   4   2     1235.64     1189.09      5.07 o 
   4   4   2      525.84      524.98     11.67 o 
   6   4   2      110.78       76.48      2.07 o 
   8   4   2      640.46      645.71      8.80 o 
  10   4   2      488.25      452.82      8.97 o 
  12   4   2      157.57      166.02      5.68 o 
  14   4   2        8.77       12.79      3.71 o 
 -15   5   2        1.75        1.65      3.16 o 
 -13   5   2        2.93        5.11      2.34 o 
 -11   5   2       95.23       86.64      6.43 o 
  -9   5   2        9.93        6.98      2.01 o 
  -7   5   2        7.53        4.86      0.99 o 
  -5   5   2      822.75      881.48      9.06 o 
  -3   5   2       94.31      111.72      4.47 o 
  -1   5   2     1403.36     1194.59     15.32 o 
   1   5   2      521.53      529.75      2.46 o 
   3   5   2      742.80      718.52      5.41 o 
   5   5   2      735.11      620.16     13.97 o 
   7   5   2      812.38      836.57     12.62 o 
   9   5   2     1663.18     1706.05     20.17 o 
  11   5   2      503.74      476.55      9.68 o 
  13   5   2       83.98      101.18      5.06 o 
  15   5   2        1.83        4.36      3.26 o 
 -14   6   2       21.24       15.82      3.62 o 
 -12   6   2        2.46        0.36      2.22 o 
 -10   6   2      132.33      136.13     11.02 o 
  -8   6   2       35.79       31.32      3.66 o 
  -6   6   2      172.48      156.20      2.70 o 
  -4   6   2        4.54        8.08      0.85 o 
  -2   6   2     5529.83     5772.82     30.22 o 
   0   6   2     2669.77     2685.24     13.04 o 
   2   6   2     1006.90      934.45      8.18 o 
   4   6   2      672.36      609.61      8.35 o 
   6   6   2      264.18      283.88     10.33 o 
   8   6   2      693.88      703.79     13.17 o 
  10   6   2      161.65      166.62      6.65 o 
  12   6   2        0.03        1.68      4.93 o 
  14   6   2       34.21       30.88      3.45 o 
 -13   7   2        4.58        2.69      2.65 o 
 -11   7   2       12.06       16.13      3.11 o 
  -9   7   2      111.17      110.99      5.79 o 
  -7   7   2      374.85      358.76      9.64 o 
  -5   7   2      630.82      599.13      7.46 o 
  -3   7   2       15.86       23.86      1.58 o 
  -1   7   2     6786.61     6463.93     33.08 o 
   1   7   2      319.76      338.62      9.47 o 
   3   7   2        2.93       11.15      1.26 o 
   5   7   2       76.80       90.65      5.24 o 
   7   7   2       60.22       75.30      2.86 o 
   9   7   2      111.92      119.76      9.64 o 
  11   7   2      191.73      225.15      7.57 o 
  13   7   2        0.33        8.23      3.16 o 
 -12   8   2        0.10        0.12      2.49 o 
 -10   8   2       62.16       81.56      4.81 o 
  -8   8   2      101.04       80.31      3.95 o 
  -6   8   2      742.96      678.47     10.60 o 
  -4   8   2      261.60      242.11      4.24 o 
  -2   8   2     1649.06     1583.56     11.54 o 
   0   8   2       40.91       49.24      1.71 o 
   2   8   2      107.52       92.31      2.71 o 
   4   8   2      206.96      233.05      4.30 o 
   6   8   2     1247.65     1244.31     15.16 o 
   8   8   2       20.44       18.41      3.13 o 
  10   8   2       13.50        8.31      4.78 o 
  12   8   2       56.73       57.49      4.76 o 
 -13   9   2        4.49        7.24      3.32 o 
 -11   9   2       11.16       14.12      2.94 o 
  -9   9   2       97.66      108.33      5.35 o 
  -7   9   2       10.65        2.22      3.13 o 
  -5   9   2      819.63      790.67     17.64 o 
  -3   9   2       46.69       44.15      4.29 o 
  -1   9   2       17.69       13.97      1.18 o 
   1   9   2      171.75      159.23      3.80 o 
   3   9   2       67.43       62.89      1.76 o 
   5   9   2       54.59       45.13      3.31 o 
   7   9   2      111.28       98.27      5.79 o 
   9   9   2        8.22        9.07      2.05 o 
  11   9   2      148.88      136.18      6.30 o 
 -12  10   2        9.44       13.02      3.82 o 
 -10  10   2        0.50        0.21      2.37 o 
  -8  10   2      508.82      468.45     11.32 o 
  -6  10   2       35.65       39.90      3.70 o 
  -4  10   2      399.33      349.38      8.47 o 
  -2  10   2      968.91     1029.82      9.17 o 
   0  10   2        0.02        0.00      1.24 o 
   2  10   2       18.95       16.27      1.95 o 
   4  10   2        0.00        0.16      1.72 o 
   6  10   2       73.68       73.55      3.59 o 
   8  10   2       75.03       76.83      5.77 o 
  10  10   2       63.40       61.47      5.14 o 
 -11  11   2       36.31       42.92      4.65 o 
  -9  11   2        7.86        9.15      3.16 o 
  -7  11   2      800.08      855.89     15.67 o 
  -5  11   2        5.41        5.64      2.56 o 
  -3  11   2      320.50      316.31      6.03 o 
  -1  11   2       58.61       62.39      3.14 o 
   1  11   2       18.63       18.53      2.11 o 
   3  11   2        0.43        1.22      1.90 o 
   5  11   2       57.97       51.63      4.14 o 
   7  11   2       69.81       86.29      5.41 o 
   9  11   2        0.60        0.68      3.82 o 
  -8  12   2       25.04       22.69      3.85 o 
  -6  12   2      159.91      168.95      9.45 o 
  -4  12   2        8.33        4.26      2.74 o 
  -2  12   2        9.36        5.08      1.90 o 
   0  12   2        7.88        5.27      2.09 o 
   2  12   2        0.31        1.07      1.93 o 
   4  12   2      106.59      105.61      5.51 o 
   6  12   2        4.51        3.56      3.82 o 
   8  12   2        5.08        3.12      2.86 o 
  -7  13   2        0.18        0.07      4.13 o 
  -5  13   2       19.82       17.85      3.65 o 
  -3  13   2       49.14       54.37      4.01 o 
  -1  13   2       75.48       74.89      3.66 o 
   1  13   2        7.00        5.99      2.56 o 
   3  13   2       17.48       17.99      2.97 o 
   5  13   2       34.82       39.88      4.58 o 
   7  13   2        0.06        3.48      3.27 o 
  -4  14   2        0.10        0.67      2.80 o 
  -2  14   2       47.92       48.13      4.49 o 
   0  14   2       56.74       54.77      4.08 o 
   2  14   2        5.26        4.78      2.56 o 
   4  14   2        4.02        4.60      3.01 o 
 -15   1   3       86.63       61.33      6.58 o 
 -13   1   3      261.42      259.71     10.33 o 
 -11   1   3       13.99       13.82      2.17 o 
  -9   1   3       72.78       66.69      1.33 o 
  -7   1   3       14.40        8.37      1.91 o 
  -5   1   3      413.02      406.63      5.24 o 
  -3   1   3     2947.46     3193.38     23.88 o 
  -1   1   3     7080.66     7695.44     79.18 o 
   1   1   3     6812.08     6462.41     20.95 o 
   3   1   3    24533.18    26927.22    195.67 o 
   5   1   3     5609.28     5960.78     45.85 o 
   7   1   3     1050.34      946.05      6.98 o 
   9   1   3        0.00        0.21      1.47 o 
  11   1   3       89.01       94.54      5.48 o 
  13   1   3       33.94       32.31      4.14 o 
  15   1   3       12.02       12.18      4.44 o 
 -16   2   3        0.36        2.40      3.24 o 
 -14   2   3        2.10        4.35      3.22 o 
 -12   2   3       69.04       66.91      3.81 o 
 -10   2   3      115.08      127.33      4.23 o 
  -8   2   3      986.26     1145.69      6.85 o 
  -6   2   3     4156.06     4248.76     38.78 o 
  -4   2   3        2.96        0.03      0.81 o 
  -2   2   3        6.56       23.16      7.32 o 
   0   2   3     6545.94     5354.85      9.20 o 
   2   2   3      640.51      636.27      0.82 o 
   4   2   3      586.20      586.54     17.08 o 
   6   2   3     1202.06     1043.37      8.42 o 
   8   2   3       27.31       20.44      1.57 o 
  10   2   3        2.70        0.02      1.52 o 
  12   2   3      187.48      175.98      7.54 o 
  14   2   3      110.82      104.50      8.50 o 
 -15   3   3        0.01        0.00      4.70 o 
 -13   3   3        4.16        9.55      2.38 o 
 -11   3   3       81.72       79.56      3.72 o 
  -9   3   3      116.91      117.20      3.76 o 
  -7   3   3      673.35      710.47      5.90 o 
  -5   3   3       30.89       28.37      1.17 o 
  -3   3   3        5.37        2.03      2.86 o 
  -1   3   3    44350.69    51055.29    323.99 o 
   1   3   3      474.61      319.13      9.36 o 
   3   3   3     1029.65      865.74     15.91 o 
   5   3   3     1039.83     1034.74     10.52 o 
   7   3   3      164.29      139.05      5.36 o 
   9   3   3       55.15       56.24      3.59 o 
  11   3   3       26.64       30.67      3.23 o 
  13   3   3        0.21        2.09      2.81 o 
  15   3   3        3.85        6.11      3.43 o 
 -14   4   3        1.49        3.17      2.14 o 
 -12   4   3        0.07        0.47      2.20 o 
 -10   4   3       13.21        8.98      2.33 o 
  -8   4   3       24.78       36.09      5.74 o 
  -6   4   3        1.38       30.63      3.14 o 
  -4   4   3      288.26      299.83      6.33 o 
  -2   4   3      771.36      691.94      3.50 o 
   0   4   3     3460.18     3521.99     25.16 o 
   2   4   3      648.23      466.69      5.32 o 
   4   4   3      246.13      255.57      5.17 o 
   6   4   3       31.97       37.78      3.19 o 
   8   4   3       29.72       31.58      6.28 o 
  10   4   3      167.58      146.35     11.67 o 
  12   4   3      453.27      394.65      7.94 o 
  14   4   3       21.05       13.64      3.44 o 
 -15   5   3       18.06        7.26      2.51 o 
 -13   5   3       12.41       11.46      2.61 o 
 -11   5   3       43.54       26.51      2.62 o 
  -9   5   3        3.25        3.33      3.25 o 
  -7   5   3      649.59      718.53     10.72 o 
  -5   5   3       42.70       33.32      0.98 o 
  -3   5   3      512.70      616.89      5.77 o 
  -1   5   3     2432.51     2156.72     11.05 o 
   1   5   3      731.99      709.01      6.18 o 
   3   5   3      452.17      412.04      4.37 o 
   5   5   3      130.71      103.41      2.33 o 
   7   5   3      211.69      175.82      3.33 o 
   9   5   3        8.70       10.48      3.40 o 
  11   5   3      219.17      240.69      7.32 o 
  13   5   3        2.78        1.87      2.19 o 
  15   5   3        3.65        4.95      4.51 o 
 -14   6   3       25.73       22.94      3.31 o 
 -12   6   3       57.59       52.31      4.10 o 
 -10   6   3        1.27        1.16      1.91 o 
  -8   6   3      364.26      363.47      6.17 o 
  -6   6   3       50.45       62.05      3.87 o 
  -4   6   3        2.26       49.02      1.89 o 
  -2   6   3     3639.38     3439.64     20.14 o 
   0   6   3     2281.56     2412.93     13.17 o 
   2   6   3        3.33        1.73      1.02 o 
   4   6   3     1181.89     1179.79      8.04 o 
   6   6   3      821.59      831.06     15.46 o 
   8   6   3      144.50      166.32      4.30 o 
  10   6   3       10.42       10.18      3.98 o 
  12   6   3       65.49       62.47      8.46 o 
  14   6   3        0.00        2.91      3.09 o 
 -13   7   3        3.02        1.30      2.62 o 
 -11   7   3       25.56       19.57      3.75 o 
  -9   7   3      117.53      110.15      5.51 o 
  -7   7   3        3.55        4.78      1.54 o 
  -5   7   3      248.54      221.18      3.90 o 
  -3   7   3     1132.38     1141.35      9.17 o 
  -1   7   3    11921.41    11480.99     56.92 o 
   1   7   3     1916.30     1860.33     12.46 o 
   3   7   3      206.15      209.44      4.73 o 
   5   7   3     2257.13     2422.75     23.10 o 
   7   7   3        0.00        0.38      2.00 o 
   9   7   3       11.17       17.96      3.33 o 
  11   7   3       57.63       74.33      8.61 o 
  13   7   3        0.15        1.40      2.89 o 
 -12   8   3       46.13       44.03      4.41 o 
 -10   8   3        1.96        1.71      2.95 o 
  -8   8   3      346.36      363.17     15.62 o 
  -6   8   3       68.98       51.36      3.79 o 
  -4   8   3       15.58       26.62      1.88 o 
  -2   8   3        1.93        0.43      1.12 o 
   0   8   3      192.48      224.15      3.15 o 
   2   8   3      228.13      227.95      5.82 o 
   4   8   3      202.37      239.13      6.77 o 
   6   8   3      103.52       89.40      3.95 o 
   8   8   3       45.87       52.71      4.33 o 
  10   8   3       69.50       72.95      5.05 o 
  12   8   3      264.14      280.60      8.88 o 
 -13   9   3        5.70        0.02      2.89 o 
 -11   9   3        9.57        7.19      2.65 o 
  -9   9   3        0.05        4.69      2.34 o 
  -7   9   3        0.42        0.89      1.97 o 
  -5   9   3       53.22       52.77      3.73 o 
  -3   9   3      130.22      126.59      3.41 o 
  -1   9   3       95.91      108.95      2.65 o 
   1   9   3        1.02        0.35      1.13 o 
   3   9   3       92.33      106.10      3.06 o 
   5   9   3      396.30      469.47     17.95 o 
   7   9   3      268.05      257.56      6.34 o 
   9   9   3        5.10        6.63      3.13 o 
  11   9   3        0.68        0.14      2.83 o 
 -12  10   3        7.21        4.88      4.44 o 
 -10  10   3        0.21        3.40      2.88 o 
  -8  10   3       92.18       92.36      5.89 o 
  -6  10   3       13.52       17.49      2.76 o 
  -4  10   3        0.16        0.23      1.54 o 
  -2  10   3        4.57        4.90      1.67 o 
   0  10   3       81.05       87.47      2.62 o 
   2  10   3        2.01        5.67      1.19 o 
   4  10   3      578.84      572.99      8.69 o 
   6  10   3        3.66        2.97      1.89 o 
   8  10   3       41.98       46.73      3.13 o 
  10  10   3        6.53        7.65      2.43 o 
 -11  11   3        1.39        4.42      3.11 o 
  -9  11   3        0.91        2.18      2.87 o 
  -7  11   3      308.67      312.85     12.67 o 
  -5  11   3       60.28       68.24      4.59 o 
  -3  11   3       16.38       12.20      2.14 o 
  -1  11   3     1360.53     1325.25     11.28 o 
   1  11   3       20.18       22.06      2.75 o 
   3  11   3       18.48       16.41      2.93 o 
   5  11   3        1.83        4.24      2.25 o 
   7  11   3        1.30        6.02      2.69 o 
   9  11   3       15.65       13.54      3.43 o 
  -8  12   3      110.45      110.46      6.29 o 
  -6  12   3       35.59       31.58      4.43 o 
  -4  12   3      114.31      115.24      6.42 o 
  -2  12   3        9.57       12.97      2.00 o 
   0  12   3      155.99      156.90      4.88 o 
   2  12   3        0.31        0.20      2.07 o 
   4  12   3       14.40       22.80      4.21 o 
   6  12   3        1.74        2.74      2.79 o 
   8  12   3       21.47       25.97      5.39 o 
  -7  13   3        0.00        5.53      3.33 o 
  -5  13   3       14.57       15.30      3.42 o 
  -3  13   3       22.76       14.14      4.44 o 
  -1  13   3        2.96        0.11      1.69 o 
   1  13   3       52.29       53.03      3.81 o 
   3  13   3       15.17       14.15      2.98 o 
   5  13   3       41.35       37.49      4.65 o 
   7  13   3        0.15        0.07      2.92 o 
  -4  14   3       10.38        9.78      3.54 o 
  -2  14   3        6.79        5.25      2.68 o 
   0  14   3       11.34       12.99      3.88 o 
   2  14   3        1.77        1.48      2.44 o 
   4  14   3        0.72        3.73      3.22 o 
 -16   0   4        8.97        7.79      4.97 o 
 -14   0   4        0.12        1.01      3.90 o 
 -12   0   4       39.91       49.79      3.95 o 
 -10   0   4      660.73      749.45     10.40 o 
  -8   0   4     2037.64     2374.47     18.36 o 
  -6   0   4      472.85      397.63      3.98 o 
  -2   0   4        8.65        8.79     12.24 o 
   0   0   4       53.52        2.85     35.51 o 
   2   0   4     1034.55     1233.55     56.34 o 
   4   0   4     3667.66     4291.62     41.50 o 
   6   0   4     4891.53     5126.72     38.87 o 
   8   0   4     2947.05     2863.73     31.32 o 
  10   0   4       23.33       20.60      4.75 o 
  12   0   4       99.04       77.58      8.26 o 
  14   0   4        3.46        7.67      4.66 o 
 -15   1   4       20.56       21.54      3.65 o 
 -13   1   4       33.28       45.69      3.79 o 
 -11   1   4      333.41      416.89      5.67 o 
  -9   1   4      324.58      366.18      5.76 o 
  -7   1   4        2.61       12.30      1.08 o 
  -5   1   4       79.78       85.45      2.57 o 
  -3   1   4     1318.44     1292.97     18.47 o 
  -1   1   4     3361.09     3569.49     46.57 o 
   1   1   4     2558.19     3142.35     49.64 o 
   3   1   4     1409.06     1401.61     20.55 o 
   5   1   4       32.45       18.46      1.00 o 
   7   1   4       16.34        6.49      1.54 o 
   9   1   4       11.74       16.52      3.57 o 
  11   1   4       13.95        9.84      3.00 o 
  13   1   4        1.23        0.27      2.70 o 
  15   1   4       17.11       14.80      3.84 o 
 -16   2   4        1.04        0.04      3.11 o 
 -14   2   4        0.56        0.07      2.62 o 
 -12   2   4      209.55      227.46      7.33 o 
 -10   2   4        3.71        5.52      1.46 o 
  -8   2   4        3.52        6.66      1.06 o 
  -6   2   4      530.37      480.64      5.72 o 
  -4   2   4      458.22      450.00      2.75 o 
  -2   2   4    14658.09    15087.50     68.52 o 
   0   2   4      134.72      159.26      6.61 o 
   2   2   4     7116.98     7391.97     55.13 o 
   4   2   4     1964.69     1808.83     14.43 o 
   6   2   4     3681.57     3585.27     31.97 o 
   8   2   4      327.05      308.76      7.13 o 
  10   2   4        0.83        3.24     10.06 o 
  12   2   4        0.41        0.14      3.55 o 
  14   2   4       27.24       30.54      4.22 o 
 -15   3   4       24.79       11.87      3.22 o 
 -13   3   4       58.67       65.60      3.84 o 
 -11   3   4       25.84       16.49      1.92 o 
  -9   3   4       95.89      107.12      1.90 o 
  -7   3   4      630.34      642.46      5.34 o 
  -5   3   4     1596.43     1678.69      9.83 o 
  -3   3   4      462.77      344.63      7.71 o 
  -1   3   4     5435.67     6131.38     37.03 o 
   1   3   4     5748.45     5549.29     26.84 o 
   3   3   4     1417.09     1526.07     10.48 o 
   5   3   4      169.29      196.66      6.03 o 
   7   3   4     2536.19     2389.35     28.38 o 
   9   3   4      261.30      252.58      5.58 o 
  11   3   4      339.36      327.41      7.19 o 
  13   3   4       94.66       88.43      6.00 o 
  15   3   4        3.81        5.20      3.41 o 
 -14   4   4       19.89       14.72      2.36 o 
 -12   4   4       10.18       15.43      2.14 o 
 -10   4   4       36.78       40.99      3.73 o 
  -8   4   4      486.96      531.37      7.63 o 
  -6   4   4     1781.07     1869.07     18.72 o 
  -4   4   4      725.32      615.31      7.78 o 
  -2   4   4        3.06        0.12      2.25 o 
   0   4   4     2035.90     2037.80     19.85 o 
   2   4   4    10865.26    11027.83     70.05 o 
   4   4   4     1157.18     1140.08      9.09 o 
   6   4   4     2661.22     2872.86     19.09 o 
   8   4   4      199.48      203.80      5.97 o 
  10   4   4       72.96       76.14      4.36 o 
  12   4   4       37.76       33.17      3.27 o 
  14   4   4        3.36        0.55      6.04 o 
 -15   5   4       20.44       20.70      3.29 o 
 -13   5   4       17.40       23.96      2.58 o 
 -11   5   4       21.64       18.31      2.58 o 
  -9   5   4      511.26      527.22     10.16 o 
  -7   5   4      870.33      973.52      9.66 o 
  -5   5   4      112.95       93.03      2.29 o 
  -3   5   4     1879.12     1853.04     10.17 o 
  -1   5   4       58.10       64.84      1.00 o 
   1   5   4     1108.52     1168.47      6.65 o 
   3   5   4     4485.80     4522.77     27.64 o 
   5   5   4       59.51       50.15      3.36 o 
   7   5   4      253.01      236.71      6.12 o 
   9   5   4      573.07      645.73     10.62 o 
  11   5   4      542.85      539.52     11.67 o 
  13   5   4       27.08       18.46      3.58 o 
 -14   6   4       27.11       30.90      3.34 o 
 -12   6   4        0.59        1.39      2.14 o 
 -10   6   4        0.09        0.02      2.10 o 
  -8   6   4     1571.28     1553.38     18.21 o 
  -6   6   4      228.71      243.74      6.76 o 
  -4   6   4      118.15      130.35      2.32 o 
  -2   6   4     9542.86     9214.90     41.14 o 
   0   6   4     3731.55     3588.37     23.16 o 
   2   6   4      316.06      306.24      5.28 o 
   4   6   4     4022.59     4260.87     27.93 o 
   6   6   4       63.35       68.52      3.29 o 
   8   6   4      584.09      614.32     12.09 o 
  10   6   4      117.55      138.33      6.33 o 
  12   6   4       35.18       32.50      3.75 o 
  14   6   4        2.11        3.93      3.60 o 
 -13   7   4       40.29       47.29      3.63 o 
 -11   7   4       22.72       24.54      2.95 o 
  -9   7   4       37.75       39.03      4.30 o 
  -7   7   4      179.91      157.84      6.82 o 
  -5   7   4       86.10       92.86      2.71 o 
  -3   7   4       90.08       76.93      2.74 o 
  -1   7   4     2790.66     2709.10     17.29 o 
   1   7   4      140.89      127.03      7.33 o 
   3   7   4       32.78       27.89      1.36 o 
   5   7   4     2289.56     2429.72     19.84 o 
   7   7   4        0.23        0.77      3.79 o 
   9   7   4      105.36      123.03      4.92 o 
  11   7   4       36.55       43.78      4.90 o 
  13   7   4        3.60        6.25      3.29 o 
 -12   8   4       38.45       32.68      4.03 o 
 -10   8   4       18.38       21.61      5.32 o 
  -8   8   4        1.93        4.12      5.86 o 
  -6   8   4       14.30       15.06      2.26 o 
  -4   8   4       33.56       21.55      1.43 o 
  -2   8   4      838.89      755.39      6.85 o 
   0   8   4       17.42       15.23      2.10 o 
   2   8   4      116.66       88.34      2.78 o 
   4   8   4      194.98      221.97      5.92 o 
   6   8   4       24.21       28.28      2.09 o 
   8   8   4       50.10       44.74      2.91 o 
  10   8   4       21.23       45.23      3.86 o 
  12   8   4       14.91       14.03      3.64 o 
 -13   9   4        0.01        3.01      3.08 o 
 -11   9   4       96.24       85.52      5.24 o 
  -9   9   4      459.65      472.33     12.60 o 
  -7   9   4       73.80      101.58      6.50 o 
  -5   9   4      261.10      237.15      5.48 o 
  -3   9   4      441.01      434.82      5.90 o 
  -1   9   4      218.11      199.44      3.94 o 
   1   9   4       38.93       47.59      5.30 o 
   3   9   4       28.76       24.07      3.66 o 
   5   9   4      109.76      114.35      3.63 o 
   7   9   4        2.43        0.97      1.66 o 
   9   9   4       10.84        9.50      2.09 o 
  11   9   4       90.22       98.31      6.22 o 
 -12  10   4        1.06        3.31      3.03 o 
 -10  10   4       92.80      105.56      6.97 o 
  -8  10   4       36.12       22.62      3.62 o 
  -6  10   4       55.11       52.38      4.59 o 
  -4  10   4       44.34       31.64      2.56 o 
  -2  10   4     1957.64     1761.67     14.31 o 
   0  10   4       62.88       78.16      2.37 o 
   2  10   4        0.15        0.25      1.45 o 
   4  10   4        7.77        6.50      2.16 o 
   6  10   4       24.84       21.03      2.98 o 
   8  10   4        0.36        0.09      1.82 o 
  10  10   4       29.85       25.96      3.34 o 
 -11  11   4        1.85        4.72      4.13 o 
  -9  11   4       34.08       29.36      3.90 o 
  -7  11   4       50.20       45.99      6.62 o 
  -5  11   4       49.49       50.41      4.35 o 
  -3  11   4        3.32        0.26      1.78 o 
  -1  11   4       14.38       10.24      2.11 o 
   1  11   4       26.59       21.27      1.80 o 
   3  11   4       48.71       50.02      5.60 o 
   5  11   4       87.87       93.26      4.36 o 
   7  11   4        1.17        3.29      2.36 o 
   9  11   4       28.67       24.74      7.12 o 
  -8  12   4      201.41      212.11      8.64 o 
  -6  12   4       53.74       65.13      5.14 o 
  -4  12   4        0.99        2.80      5.55 o 
  -2  12   4       54.91       50.67      3.42 o 
   0  12   4       81.99       81.55      3.38 o 
   2  12   4       31.08       39.29      3.11 o 
   4  12   4       12.84       12.38      3.27 o 
   6  12   4       79.11       91.34      5.68 o 
   8  12   4        3.48        2.51      2.86 o 
  -7  13   4       10.04       18.32      3.89 o 
  -5  13   4        0.08        0.38      2.94 o 
  -3  13   4       83.23       80.30      9.14 o 
  -1  13   4        6.24        5.32      2.08 o 
   1  13   4       22.56       32.61      3.93 o 
   3  13   4      100.88      106.89      5.26 o 
   5  13   4       14.09       12.31      3.54 o 
   7  13   4        4.22        6.81      3.51 o 
  -4  14   4       11.59        9.40      3.46 o 
  -2  14   4       13.82       15.59      5.46 o 
   0  14   4       33.01       38.48      3.74 o 
   2  14   4       15.99       13.87      4.05 o 
   4  14   4       29.94       37.68      4.61 o 
 -15   1   5       46.95       43.86      6.04 o 
 -13   1   5       29.56       33.10      3.07 o 
 -11   1   5       66.14       66.20      2.73 o 
  -9   1   5        1.80        2.65      1.18 o 
  -7   1   5      976.71     1056.23      6.45 o 
  -5   1   5      264.57      214.73      2.37 o 
  -3   1   5     1905.92     1909.33     14.30 o 
  -1   1   5      118.48      102.42      1.23 o 
   1   1   5        5.09       10.88      2.11 o 
   3   1   5     1674.79     1628.34     10.50 o 
   5   1   5       36.45       68.27      2.73 o 
   7   1   5      930.21      886.00     10.72 o 
   9   1   5      462.88      498.49      6.99 o 
  11   1   5     1028.65      990.58     16.83 o 
  13   1   5       39.40       27.97      7.23 o 
  15   1   5        0.01        0.00      2.87 o 
 -16   2   5       30.31       25.01      4.41 o 
 -14   2   5        0.57        8.25      3.25 o 
 -12   2   5       14.47       17.69      2.50 o 
 -10   2   5       14.74       22.20      2.56 o 
  -8   2   5       45.15       67.32      3.94 o 
  -6   2   5       36.65       58.33      3.39 o 
  -4   2   5     1659.31     1640.63      9.75 o 
  -2   2   5     8885.17     8946.04     76.98 o 
   0   2   5     7016.04     6642.51     16.09 o 
   2   2   5     1733.29     1612.11     18.81 o 
   4   2   5     3255.38     3555.32     26.61 o 
   6   2   5       39.96       33.40      2.68 o 
   8   2   5        4.37        3.60      2.29 o 
  10   2   5     2584.95     2670.01     27.03 o 
  12   2   5       57.21       54.54      5.05 o 
  14   2   5      108.88       94.38      6.21 o 
 -15   3   5        0.19        2.72      3.03 o 
 -13   3   5       41.13       38.31      2.79 o 
 -11   3   5        0.57        2.45      1.67 o 
  -9   3   5       66.78       70.28      1.98 o 
  -7   3   5      167.47      114.55      3.68 o 
  -5   3   5     2193.66     2275.98     15.15 o 
  -3   3   5      585.45      763.81      3.66 o 
  -1   3   5      595.22      693.60      1.86 o 
   1   3   5     2602.06     2757.96      9.58 o 
   3   3   5     2583.13     2622.59     15.22 o 
   5   3   5      336.22      457.41      4.04 o 
   7   3   5       12.56       14.46      2.45 o 
   9   3   5        8.54        2.25      1.84 o 
  11   3   5       36.72       22.72      3.14 o 
  13   3   5        1.80        3.65      2.86 o 
  15   3   5       12.14       13.33      3.79 o 
 -14   4   5       96.24      111.79      7.02 o 
 -12   4   5       10.45       12.48      2.05 o 
 -10   4   5       54.10       52.57      5.16 o 
  -8   4   5      941.04      929.35      9.31 o 
  -6   4   5      647.41      532.48      4.70 o 
  -4   4   5     1615.25     1808.16     17.73 o 
  -2   4   5     9512.60     9304.20     43.99 o 
   0   4   5       41.49       26.51      1.79 o 
   2   4   5       73.24      104.55      2.05 o 
   4   4   5      542.27      530.73      5.71 o 
   6   4   5       11.46        7.90      1.00 o 
   8   4   5       32.59       32.26      4.44 o 
  10   4   5       44.71       40.87      4.30 o 
  12   4   5       65.93       57.61     10.37 o 
  14   4   5       53.37       45.74      4.89 o 
 -15   5   5       23.91       28.28      3.39 o 
 -13   5   5       37.67       32.29      4.36 o 
 -11   5   5       94.39       91.24      4.42 o 
  -9   5   5       59.88       62.05      4.09 o 
  -7   5   5       40.19       29.53      1.10 o 
  -5   5   5      179.52      187.08      2.77 o 
  -3   5   5      241.22      236.96      3.90 o 
  -1   5   5     2184.91     2285.53     15.89 o 
   1   5   5      305.41      314.99      2.89 o 
   3   5   5      339.16      274.07      4.08 o 
   5   5   5      418.14      468.30      9.90 o 
   7   5   5       95.79       92.36      7.42 o 
   9   5   5      224.27      235.56      5.60 o 
  11   5   5      562.64      558.53     11.50 o 
  13   5   5        0.40        0.70      5.08 o 
 -14   6   5       45.87       38.10      4.18 o 
 -12   6   5        0.10        3.17      2.05 o 
 -10   6   5      165.69      148.52      5.04 o 
  -8   6   5      115.97      118.56     11.74 o 
  -6   6   5        9.73       16.94      2.72 o 
  -4   6   5      113.77      108.86      2.51 o 
  -2   6   5     3363.41     3367.13     18.85 o 
   0   6   5        5.30        1.81      1.47 o 
   2   6   5       30.42       40.17      1.44 o 
   4   6   5     3256.83     3494.08     36.90 o 
   6   6   5       82.34       79.90      1.88 o 
   8   6   5      161.52      142.38      7.54 o 
  10   6   5      114.04      136.62     10.41 o 
  12   6   5        0.46        1.61      2.46 o 
  14   6   5        3.82        2.86      4.75 o 
 -13   7   5       56.93       58.84      3.83 o 
 -11   7   5       50.03       51.47      4.08 o 
  -9   7   5        7.13        8.64      2.38 o 
  -7   7   5      142.81       92.90      4.39 o 
  -5   7   5      235.29      267.72      5.50 o 
  -3   7   5      546.71      563.73      6.20 o 
  -1   7   5     1489.78     1658.15     11.75 o 
   1   7   5      988.78      796.17      7.13 o 
   3   7   5       95.52      104.86      2.26 o 
   5   7   5       88.40      112.59      2.61 o 
   7   7   5       68.81       67.21      2.83 o 
   9   7   5        8.25        2.20      2.43 o 
  11   7   5      102.38       84.08      5.41 o 
  13   7   5        1.38        1.25      2.64 o 
 -12   8   5       15.69       13.37      3.26 o 
 -10   8   5      307.62      301.77     10.84 o 
  -8   8   5     1739.16     1793.45     22.78 o 
  -6   8   5      187.96      174.31      4.64 o 
  -4   8   5      364.04      378.98      5.63 o 
  -2   8   5     4275.64     4293.03     26.70 o 
   0   8   5      444.36      469.08      4.92 o 
   2   8   5      652.28      713.64      8.37 o 
   4   8   5       19.64       19.35      1.47 o 
   6   8   5       20.16       25.31      4.16 o 
   8   8   5       30.89       31.37      2.53 o 
  10   8   5       13.60       13.27      2.80 o 
  12   8   5        4.85        3.11      2.97 o 
 -13   9   5        0.02        2.89      2.92 o 
 -11   9   5        9.58        7.97      3.02 o 
  -9   9   5      221.81      221.19      7.33 o 
  -7   9   5      104.99      102.95      9.57 o 
  -5   9   5      339.03      342.50      6.45 o 
  -3   9   5     1394.54     1357.38     10.21 o 
  -1   9   5      465.62      459.93      6.17 o 
   1   9   5      275.96      307.99      4.35 o 
   3   9   5       52.36       66.89      4.15 o 
   5   9   5      129.55      141.77      4.44 o 
   7   9   5        8.86       13.59      2.61 o 
   9   9   5        0.45        0.22      1.81 o 
  11   9   5        5.37       10.25      2.81 o 
 -12  10   5        1.04        7.98      3.29 o 
 -10  10   5       32.86       39.65      3.99 o 
  -8  10   5      278.63      315.23      9.65 o 
  -6  10   5       18.96       17.20      5.66 o 
  -4  10   5       85.15       88.51      3.33 o 
  -2  10   5     1771.22     1690.38     19.42 o 
   0  10   5      460.84      459.18      5.90 o 
   2  10   5        7.06        4.91      1.78 o 
   4  10   5      158.48      160.38      5.16 o 
   6  10   5       50.71       46.84      4.55 o 
   8  10   5       19.69       25.33      2.88 o 
  10  10   5        6.41        8.45      2.53 o 
  -9  11   5        0.26        4.05      3.09 o 
  -7  11   5        4.97        0.24      2.78 o 
  -5  11   5       73.48       92.44      5.61 o 
  -3  11   5      320.98      304.73      5.22 o 
  -1  11   5      663.33      670.87      8.45 o 
   1  11   5       75.10       60.36      3.57 o 
   3  11   5        0.11        2.05      1.55 o 
   5  11   5       42.79       38.97      4.74 o 
   7  11   5        1.18        0.13      1.84 o 
   9  11   5        2.73        0.05      2.50 o 
  -8  12   5      309.28      320.34     13.59 o 
  -6  12   5       11.29       12.35      3.33 o 
  -4  12   5        1.44        3.25      5.08 o 
  -2  12   5       11.05       10.70      2.05 o 
   0  12   5        3.50        3.12      1.51 o 
   2  12   5       31.26       20.32      2.16 o 
   4  12   5       41.78       43.39      3.97 o 
   6  12   5        2.74        4.66      3.02 o 
   8  12   5        0.80        0.07      2.73 o 
  -7  13   5       71.27       71.93      5.59 o 
  -5  13   5        0.73        0.16      2.83 o 
  -3  13   5      101.48       94.10      4.80 o 
  -1  13   5       41.37       54.64      3.46 o 
   1  13   5        0.04        0.87      2.26 o 
   3  13   5       10.85       13.65      2.97 o 
   5  13   5        0.35        0.04      2.64 o 
  -4  14   5        2.95        3.70      3.37 o 
  -2  14   5       75.49       92.53      7.39 o 
   0  14   5        1.01        4.93      2.66 o 
   2  14   5        0.96        2.17      2.58 o 
 -16   0   6        0.09        1.88      4.44 o 
 -14   0   6       68.06       66.57      7.42 o 
 -12   0   6      245.93      221.90      7.31 o 
 -10   0   6      151.08      145.43      4.20 o 
  -8   0   6      641.49      702.14     13.66 o 
  -6   0   6       93.03      111.33      6.04 o 
  -4   0   6      433.04      410.21      2.69 o 
  -2   0   6     1691.36     1770.66     55.67 o 
   0   0   6     5121.65     5580.22    103.66 o 
   2   0   6       83.23       51.65      6.20 o 
   4   0   6        0.84        9.47      1.22 o 
   6   0   6       19.13       14.06      2.09 o 
   8   0   6      105.98       91.20      2.93 o 
  10   0   6       56.51       49.38      7.19 o 
  12   0   6       17.70       27.45      5.66 o 
  14   0   6        2.09        6.89      4.75 o 
 -15   1   6        2.02        0.21      2.81 o 
 -13   1   6        1.90        3.42      2.01 o 
 -11   1   6       17.62       14.53      1.74 o 
  -9   1   6       13.73       10.30      1.83 o 
  -7   1   6      909.90      917.75      6.53 o 
  -5   1   6      371.97      417.42      4.04 o 
  -3   1   6        0.44        0.08      2.98 o 
  -1   1   6      855.38      988.56     18.68 o 
   1   1   6       47.36       22.34      3.67 o 
   3   1   6      362.84      407.55      8.50 o 
   5   1   6       13.17        0.77      0.75 o 
   7   1   6       57.81       51.20      4.68 o 
   9   1   6      817.23      800.82     10.35 o 
  11   1   6      329.05      329.62      9.23 o 
  13   1   6       25.30       21.42      3.67 o 
  15   1   6        2.60        0.56      2.86 o 
 -16   2   6        4.20        0.01      3.12 o 
 -14   2   6        0.59        1.62      1.95 o 
 -12   2   6       44.94       52.57      3.21 o 
 -10   2   6        0.98        6.44      1.22 o 
  -8   2   6      343.41      364.07      5.26 o 
  -6   2   6      474.89      443.54      4.56 o 
  -4   2   6      887.62      956.28      8.82 o 
  -2   2   6      229.40      226.37      4.95 o 
   0   2   6     2288.27     2289.40      8.02 o 
   2   2   6     4435.98     3996.78     30.26 o 
   4   2   6     5872.77     6191.83     46.40 o 
   6   2   6      311.60      311.26      4.56 o 
   8   2   6        4.66        4.77      2.01 o 
  10   2   6        6.89        5.65      2.35 o 
  12   2   6       28.64       30.42      4.04 o 
  14   2   6       10.47       12.86      3.53 o 
 -15   3   6        9.25        9.29      3.44 o 
 -13   3   6        4.50        9.51      3.30 o 
 -11   3   6       17.10        9.59      1.93 o 
  -9   3   6      151.39      158.13      4.53 o 
  -7   3   6      332.65      315.06      3.14 o 
  -5   3   6       53.38       36.85      2.43 o 
  -3   3   6      489.95      396.38      4.91 o 
  -1   3   6     1808.96     1758.85      9.06 o 
   1   3   6      801.77      664.94      5.97 o 
   3   3   6       93.00       92.39      1.80 o 
   5   3   6      682.89      758.87     12.33 o 
   7   3   6      158.79      135.87      5.05 o 
   9   3   6      467.26      472.90      8.45 o 
  11   3   6      114.72      111.87      6.05 o 
  13   3   6        0.00        0.30      2.79 o 
 -14   4   6       49.82       58.01      4.11 o 
 -12   4   6        2.35        4.67      1.96 o 
 -10   4   6      339.58      324.35      7.14 o 
  -8   4   6       74.80       81.30      1.81 o 
  -6   4   6      142.00      175.42      3.82 o 
  -4   4   6      460.75      502.93      4.76 o 
  -2   4   6     5438.14     5807.03     45.08 o 
   0   4   6      156.75      136.47      4.52 o 
   2   4   6      834.32      891.87      8.50 o 
   4   4   6       47.09       67.87      2.39 o 
   6   4   6        0.77        0.34      1.18 o 
   8   4   6        3.03        1.08      1.56 o 
  10   4   6       15.02       13.95      3.05 o 
  12   4   6        6.10        8.80      2.97 o 
  14   4   6        0.00        0.07      2.89 o 
 -15   5   6       78.41       92.13      5.32 o 
 -13   5   6      117.35      121.21      5.45 o 
 -11   5   6      254.91      273.24      6.54 o 
  -9   5   6     1244.00     1127.28     11.89 o 
  -7   5   6        2.21        8.47      6.23 o 
  -3   5   6     1341.43     1392.83     14.87 o 
  -1   5   6      590.19      624.31      3.50 o 
   1   5   6      525.93      530.80      3.96 o 
   3   5   6      170.21      158.39      3.06 o 
   5   5   6        0.01        0.51      1.31 o 
   7   5   6       34.23       68.44      3.40 o 
   9   5   6      286.15      305.54      8.17 o 
  11   5   6       12.09        9.22      3.79 o 
  13   5   6        1.67        0.04      2.56 o 
 -14   6   6       65.33       88.34      4.63 o 
 -12   6   6       98.41      101.24      4.62 o 
 -10   6   6        9.11       14.31      2.54 o 
  -8   6   6       42.50       40.69      2.50 o 
  -6   6   6        0.25        0.19      2.73 o 
  -4   6   6      299.28      323.18      6.69 o 
  -2   6   6     1120.74     1153.95     10.75 o 
   0   6   6      401.33      429.26      5.17 o 
   2   6   6     1426.16     1265.31      9.38 o 
   4   6   6     1291.38     1186.46     12.38 o 
   6   6   6      378.21      372.77      7.39 o 
   8   6   6       89.47      103.24      3.94 o 
  10   6   6       31.49       26.62      3.22 o 
  12   6   6        3.54        2.00      2.52 o 
 -13   7   6      248.40      238.36      6.82 o 
 -11   7   6      249.94      240.74      7.36 o 
  -9   7   6      741.40      715.97     13.96 o 
  -7   7   6      137.80      142.94      5.54 o 
  -5   7   6       53.22       56.09      3.18 o 
  -3   7   6      252.08      226.13      4.77 o 
  -1   7   6       43.28       34.86      1.73 o 
   1   7   6      590.84      553.76      6.11 o 
   3   7   6       16.70       17.68      2.53 o 
   5   7   6        2.89        5.72      1.96 o 
   7   7   6       48.85       49.61      3.65 o 
   9   7   6       14.02        9.02      2.49 o 
  11   7   6       12.92       15.31      3.15 o 
  13   7   6        0.20        2.33      2.86 o 
 -12   8   6      202.23      211.33      7.80 o 
 -10   8   6      178.23      192.43      8.61 o 
  -8   8   6      491.84      451.07      9.64 o 
  -6   8   6        5.33        5.58      2.93 o 
  -4   8   6        5.13        0.03      1.28 o 
  -2   8   6      151.24      156.07      3.25 o 
   0   8   6      187.57      196.72      3.76 o 
   2   8   6      179.49      169.38      2.99 o 
   4   8   6      480.42      465.45     13.98 o 
   6   8   6       54.55       42.87      2.89 o 
   8   8   6       11.83        5.42      1.92 o 
  10   8   6       56.84       51.72      3.86 o 
  12   8   6        2.23        4.36      3.17 o 
 -11   9   6       82.99       82.32      5.35 o 
  -9   9   6     1295.63     1239.18     28.67 o 
  -7   9   6      231.78      239.50     12.10 o 
  -5   9   6        5.04        3.69      1.71 o 
  -3   9   6     2219.08     2013.41     15.02 o 
  -1   9   6      274.13      255.57      4.30 o 
   1   9   6       23.17       19.84      2.14 o 
   3   9   6      472.74      485.21      7.53 o 
   5   9   6      176.55      165.17      5.30 o 
   7   9   6       56.53       43.58      3.24 o 
   9   9   6       17.26       15.82      2.36 o 
  11   9   6        3.78        6.09      2.38 o 
 -10  10   6       63.08       64.12     14.50 o 
  -8  10   6      329.57      366.15      9.75 o 
  -6  10   6       76.06       71.89      5.02 o 
  -4  10   6       46.25       36.17      2.39 o 
  -2  10   6      200.72      190.52      4.75 o 
   0  10   6      336.01      333.13      4.91 o 
   2  10   6      178.97      187.81      5.20 o 
   4  10   6      169.44      172.75      4.90 o 
   6  10   6        5.24        3.70      1.94 o 
   8  10   6        0.15        1.34      2.82 o 
  10  10   6        0.87        0.18      2.25 o 
  -9  11   6       21.11       27.28      4.29 o 
  -7  11   6       26.35       26.34      3.86 o 
  -5  11   6        1.53        3.84      2.75 o 
  -3  11   6       13.72       17.13      2.05 o 
  -1  11   6        0.10        0.72      1.51 o 
   1  11   6       89.31       91.28      3.65 o 
   3  11   6       60.81       71.71      3.37 o 
   5  11   6       32.57       29.76      2.97 o 
   7  11   6        1.83        3.46      2.15 o 
   9  11   6        2.67        0.02      3.99 o 
  -8  12   6        1.65        4.16      7.30 o 
  -6  12   6        9.49        4.57      3.05 o 
  -4  12   6      151.10      152.91      6.95 o 
  -2  12   6       33.90       34.89      2.48 o 
   0  12   6       54.40       64.61      3.56 o 
   2  12   6        0.36        0.70      1.84 o 
   4  12   6        0.13        1.56      2.09 o 
   6  12   6        4.68        5.98      2.31 o 
   8  12   6       13.45       14.47      3.62 o 
  -7  13   6       13.93       16.10      4.17 o 
  -5  13   6       33.19       30.47      4.33 o 
  -3  13   6      253.87      243.79     10.22 o 
  -1  13   6       83.47       87.43      4.62 o 
   1  13   6        1.39        1.15      2.21 o 
   3  13   6       80.83       89.13      4.87 o 
   5  13   6        0.79        0.02      2.81 o 
  -2  14   6       55.94       49.48      4.24 o 
   0  14   6       24.68       25.98      6.39 o 
   2  14   6        9.17       16.39      4.09 o 
 -15   1   7        0.59        0.36      5.32 o 
 -13   1   7       29.07       30.16      2.55 o 
 -11   1   7      401.66      397.09      5.71 o 
  -9   1   7     2127.19     2098.15     18.15 o 
  -7   1   7      713.12      771.55      5.53 o 
  -5   1   7      914.26      875.59      8.15 o 
  -3   1   7     8944.36     9091.35     38.25 o 
  -1   1   7       14.20        4.00      2.42 o 
   1   1   7      439.61      472.73      3.49 o 
   3   1   7     9375.43     9994.29     70.85 o 
   5   1   7      780.79      765.84      9.19 o 
   7   1   7      962.12     1013.54      8.78 o 
   9   1   7      262.92      251.05      5.37 o 
  11   1   7        6.79       20.97      3.75 o 
  13   1   7       32.98       30.07      4.22 o 
 -16   2   7        2.55        3.51      3.40 o 
 -14   2   7        1.30        0.16      2.05 o 
 -12   2   7        9.36       12.59      2.17 o 
 -10   2   7     1462.45     1460.17     13.93 o 
  -8   2   7      777.07      760.41      5.70 o 
  -6   2   7      726.32      782.09      9.33 o 
  -4   2   7       77.94       68.80      2.19 o 
  -2   2   7       92.75       87.66      1.31 o 
   0   2   7     1644.36     1514.41     16.34 o 
   2   2   7      734.32      835.29      4.60 o 
   4   2   7     4515.14     4939.47     33.59 o 
   6   2   7        0.25        1.75      1.43 o 
   8   2   7      237.43      225.81      6.49 o 
  10   2   7     1688.97     1674.63     31.60 o 
  12   2   7        4.44        0.88      2.83 o 
  14   2   7        0.17        2.90      3.10 o 
 -15   3   7        0.40        0.10      2.56 o 
 -13   3   7        2.63        5.05      1.87 o 
 -11   3   7       19.88       18.50      2.32 o 
  -9   3   7      509.55      521.26      6.00 o 
  -7   3   7     1328.65     1310.68     12.32 o 
  -5   3   7      772.97      919.84      8.23 o 
  -3   3   7     6020.23     6494.62     33.15 o 
  -1   3   7       14.49        8.01      2.87 o 
   1   3   7        0.27        4.25      0.99 o 
   3   3   7     2340.18     2579.54     16.34 o 
   5   3   7       64.80       88.59      3.18 o 
   7   3   7       59.25       57.95      2.98 o 
   9   3   7        7.47        5.08      2.60 o 
  11   3   7       39.89       48.75      4.78 o 
  13   3   7        0.01        3.39      2.88 o 
 -14   4   7        9.63       10.69      4.60 o 
 -12   4   7       28.39       28.85      2.88 o 
 -10   4   7      111.72      112.63      3.00 o 
  -8   4   7      165.46      140.65      3.82 o 
  -6   4   7     1552.94     1533.40     15.70 o 
  -4   4   7      229.38      261.49      3.15 o 
  -2   4   7     1084.39     1072.40     10.70 o 
   0   4   7      664.37      554.91      4.53 o 
   2   4   7       25.73       39.91      1.76 o 
   4   4   7      690.17      739.44      6.37 o 
   6   4   7      138.40      104.37      3.83 o 
   8   4   7       57.34       54.55      6.12 o 
  10   4   7      193.93      196.11      7.19 o 
  12   4   7        3.28        5.74      2.92 o 
  14   4   7        3.34        3.79      6.19 o 
 -15   5   7        2.38        3.08      2.53 o 
 -13   5   7      109.67      111.22      4.61 o 
 -11   5   7      408.62      416.53      7.36 o 
  -9   5   7     1714.02     1707.38     18.91 o 
  -7   5   7        1.86        4.56      2.42 o 
  -5   5   7     1308.20     1313.70      9.89 o 
  -3   5   7     7900.61     8224.50     50.68 o 
  -1   5   7     2030.93     2006.17     14.79 o 
   1   5   7        9.94        3.51      0.86 o 
   3   5   7      413.35      390.41      4.85 o 
   5   5   7       36.86       30.68      1.32 o 
   7   5   7      131.20      147.51      4.40 o 
   9   5   7        1.51        3.71      3.55 o 
  11   5   7       82.17      107.71      5.25 o 
  13   5   7        4.48        8.24      3.26 o 
 -14   6   7       12.63       10.15      2.83 o 
 -12   6   7      107.64      116.56      4.64 o 
 -10   6   7     1467.86     1437.23     21.10 o 
  -8   6   7     2486.14     2354.82     28.92 o 
  -6   6   7     1026.25      955.55     12.55 o 
  -4   6   7       91.68       86.10      2.56 o 
  -2   6   7      593.64      559.47      6.54 o 
   0   6   7      353.87      352.29      3.66 o 
   2   6   7        6.00       14.14      1.25 o 
   4   6   7      342.92      336.50      4.77 o 
   6   6   7      410.69      368.13      8.06 o 
   8   6   7      151.64      147.51      4.81 o 
  10   6   7       25.99       26.42      3.35 o 
  12   6   7       16.92       25.07      3.65 o 
 -13   7   7        0.17        2.18      2.59 o 
 -11   7   7      257.82      253.00      8.09 o 
  -9   7   7     1264.37     1308.55     18.11 o 
  -7   7   7      962.76      958.82     18.14 o 
  -5   7   7      426.17      390.07      5.59 o 
  -3   7   7       82.84      100.75      3.30 o 
  -1   7   7       29.64       39.38      1.84 o 
   1   7   7      440.93      461.98      4.80 o 
   3   7   7        7.25       10.20      1.09 o 
   5   7   7      191.92      162.02      3.58 o 
   7   7   7      136.25      133.44      4.70 o 
   9   7   7       10.87        7.69      2.17 o 
  11   7   7        9.30        7.40      4.55 o 
 -12   8   7       12.49       12.79      3.26 o 
 -10   8   7      179.56      210.41     11.82 o 
  -8   8   7       17.05       15.00      3.00 o 
  -6   8   7     1264.85     1234.27     13.84 o 
  -4   8   7      646.57      636.22      7.81 o 
  -2   8   7      667.63      706.00      7.23 o 
   0   8   7        1.83        0.30      1.29 o 
   4   8   7      366.53      379.35      8.11 o 
   6   8   7       27.99       37.58      2.62 o 
   8   8   7      142.25      145.30      5.87 o 
  10   8   7        4.19        1.24      2.08 o 
  12   8   7        0.12        2.14      2.80 o 
 -11   9   7        0.55        0.21      2.43 o 
  -9   9   7       45.44       38.79     13.77 o 
  -7   9   7      225.60      229.78      7.71 o 
  -5   9   7      642.89      640.25      8.27 o 
  -3   9   7       70.85       76.96      2.74 o 
  -1   9   7       49.39       37.59      2.83 o 
   1   9   7        7.36       10.86      1.33 o 
   3   9   7       18.68       22.96      2.01 o 
   5   9   7       36.08       41.53      2.92 o 
   7   9   7       14.02       16.10      2.55 o 
   9   9   7        1.96        0.07      1.97 o 
  11   9   7       15.43       17.03      2.93 o 
 -10  10   7       26.35       39.34      4.57 o 
  -8  10   7        0.32        4.99      2.79 o 
  -6  10   7       78.40       91.67      7.12 o 
  -4  10   7       12.54       15.22      2.00 o 
  -2  10   7      203.82      204.92      5.05 o 
   0  10   7       72.29       58.34      2.36 o 
   2  10   7       32.34       28.28      2.77 o 
   4  10   7        0.03        0.06      2.68 o 
   6  10   7        5.30        9.29      2.10 o 
   8  10   7       10.20        8.50      2.38 o 
  10  10   7       11.26        8.63      2.55 o 
  -9  11   7      193.89      228.02      8.30 o 
  -7  11   7        4.21        0.05      2.52 o 
  -5  11   7      235.88      223.65      6.09 o 
  -3  11   7      195.89      187.60      4.81 o 
  -1  11   7       91.53       84.28      3.51 o 
   1  11   7        2.23        8.59      4.35 o 
   3  11   7        4.42        8.92      1.87 o 
   5  11   7        9.89        9.26      2.22 o 
   7  11   7        0.23        0.04      1.89 o 
   9  11   7        0.01        0.02      3.14 o 
  -8  12   7        6.89        8.02      3.34 o 
  -6  12   7       80.60       86.31      8.41 o 
  -4  12   7      116.88       92.35      4.00 o 
  -2  12   7      256.71      238.99      6.12 o 
   0  12   7        1.28        3.26      2.07 o 
   2  12   7       15.91       26.09      3.40 o 
   4  12   7        4.63        0.23      1.95 o 
   6  12   7        1.35        0.06      3.02 o 
  -5  13   7        3.94       12.14      3.71 o 
  -3  13   7      259.76      241.44      7.36 o 
  -1  13   7        0.20        0.19      2.17 o 
   1  13   7        6.89        3.66      2.55 o 
   3  13   7        0.50        2.51      3.24 o 
   5  13   7        0.10        1.04      4.36 o 
  -2  14   7       11.18        4.65      7.61 o 
   0  14   7        0.44        0.02      3.11 o 
 -16   0   8        0.26        0.36      4.21 o 
 -14   0   8        9.45       12.41      4.82 o 
 -12   0   8        1.41        4.61      2.07 o 
 -10   0   8       36.98       36.48      6.66 o 
  -8   0   8      146.63      149.36      2.98 o 
  -6   0   8      394.15      374.13      7.76 o 
  -4   0   8      860.10      941.76     10.90 o 
  -2   0   8     1923.55     1616.52      6.04 o 
   0   0   8     7859.82     7679.72     35.74 o 
   2   0   8    12084.21    13483.29     86.21 o 
   4   0   8     3186.77     3651.12     49.99 o 
   6   0   8      391.93      362.97      7.89 o 
   8   0   8      464.72      444.02      8.64 o 
  10   0   8      455.34      465.52     16.24 o 
  12   0   8       15.34       10.29      4.44 o 
  14   0   8        1.52        0.44      4.21 o 
 -15   1   8        0.16        0.21      2.48 o 
 -13   1   8       53.38       60.72      3.25 o 
 -11   1   8      266.59      267.12      4.93 o 
  -9   1   8      835.40      832.45     10.78 o 
  -7   1   8      833.09      687.56      8.31 o 
  -5   1   8     4914.31     5075.08     29.11 o 
  -3   1   8     2735.56     2971.46      9.53 o 
  -1   1   8      458.18      507.68     10.35 o 
   1   1   8     3587.23     3684.59     32.29 o 
   3   1   8      927.46      888.31      5.71 o 
   5   1   8      451.96      525.55      6.23 o 
   7   1   8       15.04       16.24      1.35 o 
   9   1   8      682.13      661.30     19.84 o 
  11   1   8       25.54       24.35      3.79 o 
  13   1   8        0.12        0.00      2.91 o 
 -14   2   8       34.73       44.23      3.34 o 
 -12   2   8       90.77       77.79      5.52 o 
 -10   2   8      195.81      194.59      3.96 o 
  -8   2   8      267.47      275.61      4.70 o 
  -6   2   8      266.58      251.91      3.67 o 
  -4   2   8     4175.48     4455.83     22.72 o 
  -2   2   8     1981.91     2072.99     16.23 o 
   0   2   8     5127.22     5703.70     24.26 o 
   2   2   8       29.74       31.08      2.50 o 
   4   2   8      185.25      198.77      3.33 o 
   6   2   8       22.72       25.93      3.29 o 
   8   2   8       59.77       61.44      3.87 o 
  10   2   8       35.95       46.04      4.21 o 
  12   2   8        2.51        3.42      2.84 o 
  14   2   8        9.07        9.33      3.51 o 
 -15   3   8        1.05        2.44      2.49 o 
 -13   3   8      140.55      126.33      4.93 o 
 -11   3   8      615.50      530.97      6.85 o 
  -9   3   8      116.39      108.83      3.99 o 
  -7   3   8        1.74        0.64      1.56 o 
  -5   3   8     1533.76     1649.77     10.52 o 
  -3   3   8     6722.68     6730.78     35.32 o 
  -1   3   8      360.39      342.39      4.69 o 
   1   3   8      132.99      151.44      1.93 o 
   3   3   8     1559.19     1632.52     10.93 o 
   5   3   8      392.19      406.15      4.80 o 
   7   3   8      108.98       87.67      4.44 o 
   9   3   8       24.61       26.39      7.39 o 
  11   3   8       21.66       20.46      3.45 o 
  13   3   8        2.79        7.97      3.35 o 
 -14   4   8        7.37        0.72      2.08 o 
 -12   4   8      356.03      363.26      8.02 o 
 -10   4   8       76.18       64.08      3.30 o 
  -8   4   8      101.32       87.87      3.63 o 
  -6   4   8       21.62       18.68      1.28 o 
  -4   4   8       20.34       30.63      4.23 o 
  -2   4   8     1447.06     1644.94     16.84 o 
   0   4   8     5341.07     5573.11     23.62 o 
   2   4   8       58.08       62.62      2.16 o 
   4   4   8       35.68       41.44      1.53 o 
   6   4   8        0.30        8.92      1.31 o 
   8   4   8      203.35      200.06      6.17 o 
  10   4   8       38.74       37.29      3.68 o 
  12   4   8       29.27       27.17      3.95 o 
 -15   5   8       59.00       72.20      7.19 o 
 -13   5   8        4.30        0.91      2.13 o 
 -11   5   8      550.28      546.17      9.14 o 
  -9   5   8      380.82      372.22      6.04 o 
  -7   5   8        0.71        0.07      1.07 o 
  -5   5   8        1.96        2.94      1.52 o 
  -3   5   8      458.08      534.64      4.57 o 
  -1   5   8      188.97      178.37      2.01 o 
   1   5   8       10.05       10.72      1.46 o 
   3   5   8       85.35       77.63      2.99 o 
   5   5   8        0.01        0.29      1.00 o 
   7   5   8       15.14        7.91      2.44 o 
   9   5   8      638.12      625.22     11.03 o 
  11   5   8       23.42       28.83      4.06 o 
  13   5   8       19.45       16.80      3.66 o 
 -14   6   8       73.30       69.98      5.05 o 
 -12   6   8        9.62       10.72      3.60 o 
 -10   6   8      873.96      875.64     14.12 o 
  -8   6   8       61.47       65.51      3.61 o 
  -6   6   8       47.74       37.95      3.17 o 
  -4   6   8       42.39       46.22      3.55 o 
  -2   6   8        0.75        1.71      1.49 o 
   0   6   8       39.97       43.96      1.81 o 
   2   6   8      106.30      128.74      2.92 o 
   4   6   8       13.08        5.61      1.36 o 
   6   6   8        0.00        0.35      1.50 o 
   8   6   8       75.89       80.59      4.26 o 
  10   6   8      135.96      158.88      6.16 o 
  12   6   8       11.81        9.82      3.14 o 
 -13   7   8       55.01       56.10      6.31 o 
 -11   7   8       22.45       22.06      3.16 o 
  -9   7   8      123.68      142.36      6.81 o 
  -7   7   8       69.95       63.67      4.56 o 
  -5   7   8      577.42      609.22      6.71 o 
  -3   7   8      239.58      245.44      5.09 o 
  -1   7   8      377.62      366.84      4.76 o 
   1   7   8      143.90      103.21      2.90 o 
   3   7   8      185.66      156.16      6.29 o 
   5   7   8       82.39       73.38      2.67 o 
   7   7   8       36.47       35.19      3.31 o 
   9   7   8       48.66       48.08      3.60 o 
  11   7   8       44.13       42.90      4.26 o 
 -12   8   8        0.01        0.48      2.48 o 
 -10   8   8       25.25       27.14      6.31 o 
  -8   8   8       13.67        9.02      2.97 o 
  -6   8   8      140.06      127.46      4.04 o 
  -4   8   8      857.64      803.66      9.47 o 
  -2   8   8      283.59      273.34      4.29 o 
   0   8   8     1048.41      961.22      9.23 o 
   2   8   8      121.41      114.39      3.24 o 
   4   8   8      276.44      251.75      6.48 o 
   6   8   8       23.60       28.91      3.04 o 
   8   8   8        1.77        0.04      2.14 o 
  10   8   8       43.06       35.22      3.97 o 
 -11   9   8        0.52        0.00      5.24 o 
  -9   9   8      137.41      131.88      6.25 o 
  -7   9   8      148.67      168.93      6.78 o 
  -5   9   8      383.93      407.97      6.46 o 
  -3   9   8      183.96      202.96      4.66 o 
  -1   9   8        0.02        0.77      1.52 o 
   1   9   8        0.00        0.99      1.09 o 
   3   9   8       88.93       79.11      2.74 o 
   5   9   8       74.06       88.51      4.22 o 
   7   9   8        7.00        7.63      2.26 o 
   9   9   8       30.05       33.69      3.08 o 
 -10  10   8       22.14       24.27      3.76 o 
  -8  10   8       34.97       45.15      4.62 o 
  -6  10   8       46.20       45.04      2.98 o 
  -4  10   8      128.54      148.81      4.36 o 
  -2  10   8     1448.82     1431.72     14.31 o 
   0  10   8      189.76      172.77      4.27 o 
   2  10   8      866.65      937.34     14.85 o 
   4  10   8        1.13        0.16      1.86 o 
   6  10   8        0.14        1.55      1.90 o 
   8  10   8        2.52        3.80      2.31 o 
  -9  11   8        0.00        0.07      2.98 o 
  -7  11   8        0.37        0.20      4.40 o 
  -5  11   8       47.22       39.00      3.03 o 
  -3  11   8       44.70       53.85      4.56 o 
  -1  11   8       42.27       45.78      3.54 o 
   1  11   8        0.18        4.55      5.53 o 
   3  11   8        0.91        0.03      2.24 o 
   5  11   8       38.66       32.01      4.08 o 
   7  11   8        0.05        0.01      2.60 o 
  -8  12   8        1.52        0.02      3.05 o 
  -6  12   8       13.71       18.63      3.76 o 
  -4  12   8       88.99       93.12      4.76 o 
  -2  12   8       15.54       20.83      2.38 o 
   0  12   8       28.04       28.70      2.85 o 
   2  12   8        0.02        0.02      2.39 o 
   4  12   8        9.06        6.98      4.28 o 
   6  12   8        4.49        1.08      2.97 o 
  -5  13   8        0.95        4.83      4.17 o 
  -3  13   8       72.54       57.21      3.89 o 
  -1  13   8        2.42        2.36      2.51 o 
   1  13   8       13.60       15.16      2.83 o 
   3  13   8      127.89      132.55      7.09 o 
 -15   1   9        1.30        0.30      2.87 o 
 -13   1   9        2.31        2.20      2.00 o 
 -11   1   9      174.13      163.14      3.91 o 
  -9   1   9      409.45      363.77      8.78 o 
  -7   1   9      853.54      928.52      7.04 o 
  -5   1   9      437.02      517.00      5.53 o 
  -3   1   9      928.04      957.05      7.74 o 
  -1   1   9       27.68       37.91      2.64 o 
   1   1   9      230.98      233.24      5.15 o 
   3   1   9     3820.28     4026.30     25.48 o 
   5   1   9      256.38      280.29      6.95 o 
   7   1   9      200.63      206.80      4.33 o 
   9   1   9     1086.57     1095.91     17.43 o 
  11   1   9       39.86       40.30      7.08 o 
  13   1   9        5.72        8.76      3.26 o 
 -14   2   9       22.25       24.55      3.09 o 
 -12   2   9      172.65      152.52      4.00 o 
 -10   2   9     3339.37     3323.86     22.55 o 
  -8   2   9       84.63       63.42      1.37 o 
  -6   2   9      245.84      277.43      4.39 o 
  -4   2   9     9851.21    10860.24     60.41 o 
  -2   2   9        3.36        3.85      2.28 o 
   0   2   9       13.68       16.24      2.61 o 
   2   2   9      628.64      780.54      6.53 o 
   4   2   9      143.15      142.67      2.56 o 
   6   2   9      832.12      821.60     12.96 o 
   8   2   9      146.60      157.78      5.05 o 
  10   2   9      193.02      213.50      7.51 o 
  12   2   9       10.11        6.16      3.09 o 
  14   2   9        1.26        5.20      3.35 o 
 -15   3   9        0.46        0.10      2.52 o 
 -13   3   9       17.08       20.36      2.49 o 
 -11   3   9      269.40      261.63      5.08 o 
  -9   3   9     1048.29      978.22     11.40 o 
  -7   3   9        2.20        0.94      0.79 o 
  -5   3   9       54.23       35.35      1.87 o 
  -3   3   9        2.13        1.87      1.27 o 
  -1   3   9       54.27       37.54      2.46 o 
   1   3   9     2086.31     2327.49     14.41 o 
   3   3   9     5327.33     5680.50     32.46 o 
   5   3   9     1195.57     1150.05     11.45 o 
   7   3   9      179.64      203.30     11.79 o 
   9   3   9       12.95       19.33      2.87 o 
  11   3   9        0.08        0.05      2.47 o 
  13   3   9        2.62        4.16      5.01 o 
 -14   4   9        1.30        0.02      2.62 o 
 -12   4   9       18.35       14.69      3.03 o 
 -10   4   9      261.92      249.52      5.17 o 
  -8   4   9      437.50      412.87      7.54 o 
  -6   4   9      492.37      409.70      6.21 o 
  -4   4   9       17.42       23.58      2.20 o 
  -2   4   9       33.49       31.56      1.94 o 
   0   4   9       14.81       26.91      1.96 o 
   2   4   9     1539.53     1553.83      9.92 o 
   4   4   9      107.36      104.77      2.95 o 
   6   4   9       84.28      105.74      3.48 o 
   8   4   9      716.16      672.73     12.41 o 
  10   4   9       46.51       48.51      5.77 o 
  12   4   9       10.33       12.37      3.56 o 
 -13   5   9       23.65       34.58      3.76 o 
 -11   5   9      156.37      165.22      5.78 o 
  -9   5   9       16.62       11.28      2.83 o 
  -7   5   9      263.29      281.35      4.14 o 
  -5   5   9       20.32       16.57      4.36 o 
  -3   5   9     1408.62     1403.42     12.23 o 
  -1   5   9      704.49      743.12      5.70 o 
   1   5   9     1463.69     1402.83     10.28 o 
   3   5   9     2464.22     2688.19     18.95 o 
   5   5   9        9.92        4.27      1.12 o 
   7   5   9        1.98        1.91      1.61 o 
   9   5   9      512.05      567.00     11.75 o 
  11   5   9       26.50       41.62      3.81 o 
  13   5   9        1.07        4.84      3.14 o 
 -14   6   9        0.00        1.18      2.72 o 
 -12   6   9       51.76       59.66      4.44 o 
 -10   6   9       45.36       41.24      3.21 o 
  -8   6   9      290.62      252.30      4.54 o 
  -6   6   9      173.19      185.89     10.21 o 
  -4   6   9      419.71      437.19      6.04 o 
  -2   6   9       41.40       36.58      1.53 o 
   0   6   9       15.42        8.82      1.60 o 
   2   6   9      125.09      121.44      2.87 o 
   4   6   9      430.08      483.85      6.57 o 
   6   6   9      232.43      258.58      6.65 o 
   8   6   9      429.00      448.64      7.79 o 
  10   6   9      182.00      235.14      7.69 o 
  12   6   9        0.00        3.86      4.13 o 
 -13   7   9        0.27        2.42      2.59 o 
 -11   7   9       73.55       85.55      5.28 o 
  -9   7   9       44.21       37.64      4.08 o 
  -7   7   9      494.69      457.25      8.16 o 
  -5   7   9        3.09        4.27      1.42 o 
  -3   7   9       88.40       82.21      3.04 o 
  -1   7   9       21.23       20.95      1.70 o 
   1   7   9      270.64      257.42      3.54 o 
   3   7   9       17.11       21.50      2.94 o 
   5   7   9       27.16       29.18      1.94 o 
   7   7   9       49.31       55.01      3.55 o 
   9   7   9      134.38      177.07      5.79 o 
  11   7   9       28.66       25.90      3.56 o 
 -12   8   9       15.23       15.00      4.21 o 
 -10   8   9       46.41       44.41      4.29 o 
  -8   8   9       44.91       49.80      5.93 o 
  -6   8   9      153.63      157.26      4.77 o 
  -4   8   9       75.93       86.63      3.63 o 
  -2   8   9       94.39      101.00      3.85 o 
   0   8   9       40.61       44.80      2.30 o 
   2   8   9      177.16      183.34      4.80 o 
   4   8   9      245.24      230.01      6.10 o 
   6   8   9      580.67      600.93     19.06 o 
   8   8   9       14.20       11.61      2.79 o 
  10   8   9       42.35       50.30      3.93 o 
 -11   9   9       71.95       89.76      5.51 o 
  -9   9   9        7.99        5.76      2.78 o 
  -7   9   9        1.25        2.54      2.08 o 
  -5   9   9       33.85       38.71      2.50 o 
  -3   9   9       23.86       22.15      2.14 o 
  -1   9   9      139.98      139.34      3.89 o 
   1   9   9      136.26      159.18      4.40 o 
   3   9   9      224.69      208.47      7.09 o 
   5   9   9      310.93      352.14      9.49 o 
   7   9   9       51.30       47.19      3.57 o 
   9   9   9        1.08        0.01      2.19 o 
 -10  10   9       59.28       69.72      5.68 o 
  -8  10   9       14.09       12.39      3.22 o 
  -6  10   9        4.58        4.25      1.88 o 
  -4  10   9       29.46       40.47      4.31 o 
  -2  10   9       32.45       33.87      3.83 o 
   0  10   9       23.76       25.24      1.86 o 
   2  10   9      145.94      139.08      4.95 o 
   4  10   9       12.34        5.74      3.22 o 
   6  10   9       22.17       14.00      3.22 o 
   8  10   9        9.02       20.96      3.92 o 
  -9  11   9        2.09        3.85      3.13 o 
  -7  11   9       54.85       67.92      5.16 o 
  -5  11   9        9.17        5.88      1.91 o 
  -3  11   9       89.97       85.54      3.75 o 
  -1  11   9       44.57       50.77      2.75 o 
   1  11   9       30.27       31.49      3.86 o 
   3  11   9       86.35       86.96      5.14 o 
   5  11   9       72.32       77.95      7.99 o 
   7  11   9        8.50        7.05      4.24 o 
  -6  12   9       50.02       45.50      4.82 o 
  -4  12   9       33.44       30.22      2.88 o 
  -2  12   9        3.97        6.93      2.01 o 
   0  12   9        6.81        8.75      2.72 o 
   2  12   9      106.89      110.90      5.08 o 
   4  12   9       50.59       53.18      8.30 o 
   6  12   9       16.08       10.82      3.42 o 
  -5  13   9        8.31        1.42      3.33 o 
  -3  13   9        0.06        0.00      2.07 o 
  -1  13   9        4.32        2.86      2.59 o 
   1  13   9       20.69       17.81      3.25 o 
   3  13   9       76.87       83.37      5.92 o 
 -14   0  10        2.39       12.47      4.06 o 
 -12   0  10      232.69      178.27      6.15 o 
 -10   0  10     1016.64     1018.45     13.57 o 
  -8   0  10      939.82      967.11     18.06 o 
  -6   0  10     3715.52     3632.59     35.60 o 
  -4   0  10       50.63       52.72      3.52 o 
  -2   0  10    13715.22    14187.66     76.12 o 
   0   0  10       29.25        6.50      6.16 o 
   2   0  10      341.82      409.39     11.55 o 
   4   0  10      638.13      652.04     12.20 o 
   6   0  10      351.42      369.92      6.82 o 
   8   0  10       40.01       55.75      6.20 o 
  10   0  10       76.21       83.71      7.42 o 
  12   0  10       20.26       13.19      4.51 o 
 -15   1  10       22.63       18.84      5.05 o 
 -13   1  10       18.43       21.05      2.25 o 
 -11   1  10      515.16      567.82      7.62 o 
  -9   1  10      772.01      802.61      7.91 o 
  -7   1  10     1351.88     1309.51     10.17 o 
  -5   1  10       55.21       39.41      1.59 o 
  -3   1  10     3076.73     3119.55     21.57 o 
  -1   1  10     3901.82     4141.98     29.62 o 
   1   1  10      123.82      150.86      4.67 o 
   3   1  10      160.76      158.65      3.66 o 
   5   1  10      143.70      147.08      3.50 o 
   7   1  10        1.63        2.45      1.38 o 
   9   1  10        1.75        0.06      2.31 o 
  11   1  10        2.60        0.12      4.28 o 
  13   1  10        0.52        0.00      2.87 o 
 -14   2  10       17.84       16.37      3.13 o 
 -12   2  10       20.97       23.51      2.63 o 
 -10   2  10        0.08        0.89      2.14 o 
  -8   2  10      596.79      584.82     10.98 o 
  -6   2  10        1.07        3.37      2.42 o 
  -4   2  10     4696.27     4863.74     29.45 o 
  -2   2  10       77.86       68.62      1.08 o 
   0   2  10     1100.65     1289.19      8.25 o 
   2   2  10      116.32      131.46      2.87 o 
   4   2  10       32.95       41.25      2.56 o 
   6   2  10        8.20       18.35      6.54 o 
   8   2  10      385.83      399.21      8.68 o 
  10   2  10       12.02       14.33      2.94 o 
  12   2  10       40.41       38.36      4.41 o 
 -15   3  10       71.85       80.65      5.89 o 
 -13   3  10       16.51       17.42      3.30 o 
 -11   3  10      230.93      215.47      5.73 o 
  -9   3  10       58.94       73.76      2.50 o 
  -7   3  10      178.49      164.95      4.29 o 
  -5   3  10      445.39      499.82      6.56 o 
  -3   3  10      639.47      673.14      7.71 o 
  -1   3  10       59.92       67.91      2.42 o 
   1   3  10       23.47       28.69      1.82 o 
   3   3  10      627.06      651.00      6.49 o 
   5   3  10        0.39        0.16      1.39 o 
   7   3  10      423.27      420.27      7.96 o 
   9   3  10      103.70      112.28      5.16 o 
  11   3  10       16.63       12.76      3.22 o 
  13   3  10       15.99       23.27      4.05 o 
 -14   4  10       36.81       36.02      6.31 o 
 -12   4  10       76.74       69.85      4.54 o 
 -10   4  10      301.45      278.77      5.55 o 
  -8   4  10      131.10      115.69      2.95 o 
  -6   4  10        2.47        0.65      1.12 o 
  -4   4  10        9.58       14.21      1.98 o 
  -2   4  10      391.26      529.71      9.65 o 
   0   4  10      111.75      137.49      1.76 o 
   2   4  10      971.69      966.73      7.43 o 
   4   4  10       25.09       25.44      1.59 o 
   6   4  10      251.08      235.39      4.62 o 
   8   4  10      187.60      154.48      5.57 o 
  10   4  10       40.25       33.19      3.43 o 
  12   4  10       12.03       13.51      3.45 o 
 -13   5  10       42.77       49.48      4.53 o 
 -11   5  10       67.29       70.05      4.54 o 
  -9   5  10       60.54       66.52      3.11 o 
  -7   5  10      200.75      186.84      4.87 o 
  -5   5  10       22.68       29.54      2.00 o 
  -3   5  10       99.59      115.13      6.62 o 
  -1   5  10        1.38        2.73      2.55 o 
   1   5  10       15.86       17.80      2.59 o 
   3   5  10      242.24      277.27      4.22 o 
   5   5  10        0.07        0.14      1.16 o 
   7   5  10       17.79       19.66      2.53 o 
   9   5  10      147.76      159.34      6.45 o 
 -14   6  10       11.53       21.99      3.73 o 
 -12   6  10        4.43        5.06      2.73 o 
 -10   6  10       51.69       40.32      4.08 o 
  -8   6  10       74.68       69.47      2.89 o 
  -6   6  10     1273.88     1225.16     13.21 o 
  -4   6  10      999.27      892.70      8.22 o 
  -2   6  10      482.84      475.58      7.23 o 
   0   6  10       16.37       17.84      1.65 o 
   2   6  10      701.85      705.63      9.36 o 
   4   6  10        0.00        0.02      1.33 o 
   6   6  10        3.92        2.87      1.44 o 
   8   6  10       33.08       32.13      3.41 o 
  10   6  10       16.00       13.49      2.70 o 
  12   6  10       17.81       26.59      5.51 o 
 -13   7  10        4.33        8.66      4.21 o 
 -11   7  10        0.03        0.90      5.17 o 
  -9   7  10      156.82      180.49      5.88 o 
  -7   7  10       42.90       36.04      3.20 o 
  -5   7  10      683.60      655.18      7.55 o 
  -3   7  10      125.09      114.78      3.78 o 
  -1   7  10      458.23      445.85      6.43 o 
   1   7  10        6.26        1.54      1.28 o 
   3   7  10       88.72       86.83      4.92 o 
   5   7  10        0.15        0.00      2.22 o 
   7   7  10      333.34      332.51      6.82 o 
   9   7  10      345.51      391.11     10.68 o 
  11   7  10      106.41      120.63      9.02 o 
 -12   8  10        0.61        1.24      2.75 o 
 -10   8  10        6.43        3.59      3.86 o 
  -8   8  10      128.85      118.35      4.99 o 
  -6   8  10        0.16        0.02      1.39 o 
  -4   8  10     1387.00     1340.62     13.38 o 
  -2   8  10      173.34      178.00      5.09 o 
   0   8  10      699.79      665.03      8.89 o 
   2   8  10      115.91      122.18      4.12 o 
   4   8  10       77.09       83.32      3.43 o 
   6   8  10       63.27       61.80      7.61 o 
   8   8  10      393.88      402.13     11.09 o 
  10   8  10       28.44       23.99      3.86 o 
 -11   9  10        2.57        3.11      3.29 o 
  -9   9  10        1.97        3.74      2.78 o 
  -7   9  10      234.92      231.36      6.22 o 
  -5   9  10        3.58        2.96      1.79 o 
  -3   9  10      640.14      610.35     11.13 o 
  -1   9  10       45.33       56.95      2.93 o 
   1   9  10        4.26        8.18      3.41 o 
   3   9  10      389.66      398.88      9.28 o 
   5   9  10        0.60        2.88      2.45 o 
   7   9  10      119.61      125.03      6.49 o 
   9   9  10      275.97      289.39     10.16 o 
 -10  10  10        8.72        9.47      3.19 o 
  -8  10  10       19.96       32.28      3.83 o 
  -6  10  10      176.08      170.26      5.18 o 
  -4  10  10        5.75        8.96      1.84 o 
  -2  10  10      319.91      300.66      6.15 o 
   0  10  10       25.80       34.84      2.88 o 
   2  10  10      235.30      279.68      7.11 o 
   4  10  10       44.76       53.08      4.70 o 
   6  10  10       23.03       26.16      3.97 o 
   8  10  10       18.40       19.24      4.02 o 
  -9  11  10       26.89       29.10      4.49 o 
  -7  11  10       29.61       30.37      4.22 o 
  -5  11  10      166.98      175.65      5.08 o 
  -3  11  10       13.80       10.51      2.14 o 
  -1  11  10       82.56       87.55      3.35 o 
   1  11  10      159.83      165.40      6.20 o 
   3  11  10       40.96       48.44      4.90 o 
   5  11  10        3.86        3.82      3.71 o 
   7  11  10       42.60       43.18      5.28 o 
  -6  12  10       34.02       38.93      8.83 o 
  -4  12  10       66.77       49.88      2.92 o 
  -2  12  10        0.40        0.07      2.17 o 
   0  12  10       33.62       35.19      3.43 o 
   2  12  10       12.03       16.04      3.14 o 
   4  12  10        0.05        0.03      2.88 o 
  -3  13  10       22.41       18.42      2.68 o 
  -1  13  10        4.91        1.14      2.53 o 
   1  13  10       69.95       73.43      4.97 o 
 -13   1  11       40.52       36.32      4.52 o 
 -11   1  11     1719.16     1769.79     18.32 o 
  -9   1  11      376.13      386.16      5.92 o 
  -7   1  11      221.94      231.86      5.58 o 
  -5   1  11      200.66      229.58      3.66 o 
  -3   1  11      191.54      205.21      2.39 o 
  -1   1  11       14.95       19.28      0.80 o 
   1   1  11       59.93       56.70      1.15 o 
   3   1  11       30.99       37.42      1.62 o 
   5   1  11        5.18        1.32      0.90 o 
   7   1  11       59.54       55.11      2.61 o 
   9   1  11        8.01        3.78      2.18 o 
  11   1  11       20.08       18.00      3.64 o 
  13   1  11       13.54       18.78      6.08 o 
 -14   2  11       39.67       33.57      3.73 o 
 -12   2  11      261.62      312.12      6.79 o 
 -10   2  11      309.93      350.71      7.40 o 
  -8   2  11      144.24      147.95      5.01 o 
  -6   2  11      528.72      544.87      5.79 o 
  -4   2  11     2138.77     2176.79     15.37 o 
  -2   2  11     1028.62      939.82      8.80 o 
   0   2  11      577.06      586.91      4.78 o 
   2   2  11     2586.89     2619.90     22.85 o 
   4   2  11        4.52        0.42      1.06 o 
   6   2  11       81.22       81.71      3.32 o 
   8   2  11        0.74        0.22      2.37 o 
  10   2  11        0.01        0.00      2.75 o 
  12   2  11        0.55        2.32      5.77 o 
 -13   3  11       17.04       24.56      3.33 o 
 -11   3  11      342.62      341.63      7.00 o 
  -9   3  11       85.35       63.84      2.85 o 
  -7   3  11      117.40      119.67      3.23 o 
  -5   3  11        9.46       19.02      1.31 o 
  -3   3  11        5.67        8.64      1.51 o 
  -1   3  11     2717.62     2666.61     14.37 o 
   1   3  11       56.08       38.92      1.58 o 
   3   3  11      358.42      368.68      4.35 o 
   5   3  11       53.76       60.88      2.67 o 
   7   3  11       97.31       95.42      4.17 o 
   9   3  11        1.66        3.77      4.21 o 
  11   3  11        2.10        0.00      2.61 o 
 -14   4  11       23.59       27.32      3.79 o 
 -12   4  11       51.33       60.36      4.53 o 
 -10   4  11        0.03        1.66      1.89 o 
  -8   4  11       34.77       35.82      3.06 o 
  -6   4  11      326.77      326.51      6.06 o 
  -4   4  11       24.62        8.69      0.99 o 
  -2   4  11        0.00        1.91      0.99 o 
   0   4  11      459.88      470.59      4.99 o 
   2   4  11     2037.51     2003.16     14.79 o 
   4   4  11      561.91      596.64      7.09 o 
   6   4  11       33.21       28.01      1.74 o 
   8   4  11      236.64      224.76     13.57 o 
  10   4  11       21.90       20.35      4.66 o 
  12   4  11       17.03       19.37      3.68 o 
 -13   5  11       21.20       22.33     10.94 o 
 -11   5  11      400.25      402.45     10.14 o 
  -9   5  11       21.99       15.58      1.68 o 
  -7   5  11       49.30       60.68      2.01 o 
  -5   5  11      191.33      198.79      4.85 o 
  -3   5  11        4.80        9.23      1.34 o 
  -1   5  11       21.06       11.41      1.94 o 
   1   5  11      638.18      638.15      8.47 o 
   3   5  11      386.55      367.61      6.43 o 
   5   5  11      331.81      304.53      5.57 o 
   7   5  11       12.13       12.14      1.83 o 
   9   5  11       12.17       21.68      2.58 o 
  11   5  11        0.24        0.39      3.37 o 
 -12   6  11        0.26        4.76      3.40 o 
 -10   6  11        4.81        2.40      2.19 o 
  -8   6  11       88.60       95.78      4.48 o 
  -6   6  11       28.20       26.82      1.65 o 
  -4   6  11      541.33      498.17      6.98 o 
  -2   6  11        5.35        2.18      1.31 o 
   0   6  11       31.73       36.36      1.90 o 
   2   6  11        0.35        3.60      1.39 o 
   4   6  11        6.77        4.90      1.68 o 
   6   6  11       15.12       15.73      2.89 o 
   8   6  11        0.66        3.24      2.83 o 
  10   6  11        5.94        1.18      2.85 o 
 -13   7  11       26.70       36.70      4.36 o 
 -11   7  11        1.21        1.51      2.55 o 
  -9   7  11       17.82       18.20      2.56 o 
  -7   7  11      212.28      206.94      5.22 o 
  -5   7  11        4.49        3.81      1.66 o 
  -3   7  11       41.88       42.07      2.50 o 
  -1   7  11      220.96      238.08      4.98 o 
   1   7  11     1383.95     1290.55     13.48 o 
   3   7  11        0.02        2.44      2.16 o 
   5   7  11        0.75        0.64      1.87 o 
   7   7  11      345.26      334.71     22.24 o 
   9   7  11       10.96        5.48      3.86 o 
  11   7  11        1.28        4.49      4.78 o 
 -12   8  11       73.81       78.87      5.71 o 
 -10   8  11       11.58        9.92      2.95 o 
  -8   8  11        5.99        4.36      1.99 o 
  -6   8  11      147.62      131.86      3.97 o 
  -4   8  11      248.63      220.10      5.01 o 
  -2   8  11      542.62      510.36      7.69 o 
   0   8  11      153.58      160.48      3.87 o 
   2   8  11      134.11      159.47      6.04 o 
   4   8  11        8.61       13.07      2.06 o 
   6   8  11       51.53       37.23      3.96 o 
   8   8  11      254.21      287.61      9.53 o 
  10   8  11        0.06        0.00      2.92 o 
 -11   9  11        1.10        1.51      2.87 o 
  -9   9  11        0.14        3.18      2.52 o 
  -7   9  11        0.00        1.44      1.87 o 
  -5   9  11      297.91      315.60      6.19 o 
  -3   9  11      130.09      120.71      4.01 o 
  -1   9  11      494.11      500.56      7.60 o 
   1   9  11      771.99      744.69     11.97 o 
   3   9  11      336.37      343.05      7.63 o 
   5   9  11       61.46       56.16      4.65 o 
   7   9  11        0.86        0.16      2.92 o 
   9   9  11        7.97        8.92      3.65 o 
 -10  10  11       29.35       30.02      4.20 o 
  -8  10  11        0.30        0.01      2.78 o 
  -6  10  11       67.64       78.82      3.78 o 
  -4  10  11        0.00        0.52      1.69 o 
  -2  10  11       59.83       65.17      3.33 o 
   0  10  11      366.46      391.11      8.26 o 
   2  10  11      577.86      621.78      9.85 o 
   4  10  11       12.20       10.44      3.07 o 
   6  10  11        6.52        3.69      3.13 o 
   8  10  11       39.27       56.22      5.41 o 
  -7  11  11        1.85        1.18      3.11 o 
  -5  11  11      127.24      151.53      5.05 o 
  -3  11  11        0.26        0.35      1.74 o 
  -1  11  11        0.27        0.55      2.79 o 
   1  11  11      953.37      944.54     14.99 o 
   3  11  11      187.85      170.02      7.20 o 
   5  11  11       39.87       48.06      4.92 o 
  -6  12  11        4.46        1.09      2.87 o 
  -4  12  11       97.41      105.91      4.43 o 
  -2  12  11        0.01        1.13      1.73 o 
   0  12  11        1.05        4.82      5.50 o 
   2  12  11       46.86       51.94      7.64 o 
   4  12  11        5.35        4.73      3.33 o 
 -14   0  12       60.61       67.19      6.35 o 
 -12   0  12        4.49       10.72      4.13 o 
 -10   0  12     1161.68     1172.10     25.02 o 
  -8   0  12     2170.65     2322.97     39.20 o 
  -6   0  12       10.61       21.22      3.22 o 
  -4   0  12      863.33      893.77      8.78 o 
  -2   0  12      813.27      697.01     15.21 o 
   0   0  12       51.90       65.14      9.45 o 
   2   0  12      633.66      573.69     12.52 o 
   4   0  12       89.65       66.54      4.72 o 
   6   0  12        6.61        4.57      1.73 o 
   8   0  12       85.42       59.64      5.89 o 
  10   0  12        4.04        0.16      3.29 o 
  12   0  12        3.96        0.09      3.67 o 
 -13   1  12      117.99      123.62      5.89 o 
 -11   1  12      357.62      346.73      8.79 o 
  -9   1  12      812.76      814.54     12.85 o 
  -7   1  12      233.32      253.44      6.44 o 
  -5   1  12      985.95     1044.28     10.77 o 
  -3   1  12       16.13       13.91      2.52 o 
  -1   1  12      119.71      110.76      1.18 o 
   1   1  12       47.80       38.67      3.25 o 
   3   1  12      546.51      583.18      5.19 o 
   5   1  12        0.20        0.76      1.04 o 
   7   1  12       24.03       14.95      2.03 o 
   9   1  12       24.69       14.31      2.95 o 
  11   1  12        0.45        2.27      2.64 o 
 -14   2  12       10.01        1.08      3.82 o 
 -12   2  12      121.30      132.93      5.91 o 
 -10   2  12      719.41      776.32     22.69 o 
  -8   2  12       37.80       53.64      3.17 o 
  -6   2  12     1802.35     1913.72     14.36 o 
  -4   2  12      109.85      124.07      2.98 o 
  -2   2  12       41.44       46.41      1.99 o 
   0   2  12      330.16      346.66      5.27 o 
   2   2  12      216.08      238.06      4.35 o 
   4   2  12      283.38      310.53      4.53 o 
   6   2  12        1.47        1.31      1.31 o 
   8   2  12        6.21        9.66      3.82 o 
  10   2  12        9.68       13.81      6.28 o 
  12   2  12        1.07        1.66      2.97 o 
 -13   3  12       53.48       54.97      6.73 o 
 -11   3  12     1161.69     1270.13     15.12 o 
  -9   3  12       76.15       83.33      2.92 o 
  -7   3  12      231.39      238.68      5.11 o 
  -5   3  12      484.20      485.32      7.67 o 
  -3   3  12      797.74      787.49      7.65 o 
  -1   3  12      298.44      312.70      3.39 o 
   1   3  12     1866.24     1750.62     14.19 o 
   3   3  12      103.88       96.63      2.90 o 
   5   3  12      265.44      281.23      9.68 o 
   7   3  12      124.83      113.32      3.93 o 
   9   3  12       31.93       32.33      4.75 o 
  11   3  12        0.05        0.90      2.64 o 
 -14   4  12        6.43        4.06      2.95 o 
 -12   4  12      267.67      283.58      8.48 o 
 -10   4  12        7.59       17.41      2.75 o 
  -8   4  12        5.16        2.82      1.83 o 
  -6   4  12      538.34      479.36      6.56 o 
  -4   4  12        0.05       30.41      2.83 o 
  -2   4  12        5.03        3.60      1.29 o 
   0   4  12      187.08      166.27      5.10 o 
   2   4  12      943.53      969.10      8.37 o 
   4   4  12        0.70        0.07      1.43 o 
   6   4  12      432.85      470.61      8.30 o 
   8   4  12        3.33        1.31      2.41 o 
  12   4  12        0.27        1.00      4.51 o 
 -13   5  12      232.79      275.94      8.78 o 
 -11   5  12      195.65      224.30      6.01 o 
  -9   5  12      205.49      206.45      5.47 o 
  -7   5  12        8.43        6.50      1.56 o 
  -5   5  12      156.26      163.70      4.66 o 
  -3   5  12       16.25       13.90      1.06 o 
  -1   5  12      265.60      285.44      5.67 o 
   1   5  12       26.64       28.89      2.25 o 
   3   5  12      142.25      139.73      5.54 o 
   5   5  12        0.72        0.12      1.65 o 
   7   5  12      153.26      144.60      5.32 o 
   9   5  12       15.69       10.65      4.66 o 
  11   5  12        4.04        4.48      4.44 o 
 -12   6  12       30.77       45.30      4.57 o 
 -10   6  12        6.71        7.10      2.56 o 
  -8   6  12      284.94      300.58      8.74 o 
  -6   6  12      120.70      118.40      2.97 o 
  -4   6  12      249.96      284.61      6.12 o 
  -2   6  12       27.83       34.77      2.14 o 
   0   6  12      239.38      270.56      5.16 o 
   2   6  12     1931.84     2008.89     19.50 o 
   4   6  12      255.98      275.40      7.57 o 
   6   6  12       21.87       17.87      3.67 o 
   8   6  12      385.57      354.51     12.29 o 
  10   6  12       10.35       22.42      3.85 o 
 -11   7  12        6.07        7.81      3.00 o 
  -9   7  12      190.63      184.43      5.06 o 
  -7   7  12       32.51       36.44      2.44 o 
  -5   7  12      105.36       98.25      3.10 o 
  -3   7  12       24.56       27.15      1.87 o 
  -1   7  12      301.09      308.04      5.84 o 
   1   7  12      341.78      374.90      6.66 o 
   3   7  12      132.83      140.04      6.41 o 
   5   7  12       51.10       45.06      4.69 o 
   7   7  12       13.75       12.83      3.53 o 
   9   7  12       33.10       41.22      4.40 o 
 -10   8  12      116.83      136.64      6.55 o 
  -8   8  12      145.90      145.54      5.12 o 
  -6   8  12       74.57       63.38      3.05 o 
  -4   8  12      123.46      106.30      3.79 o 
  -2   8  12        3.59        4.57      2.12 o 
   0   8  12      529.98      567.72      7.85 o 
   2   8  12      432.31      467.33     11.71 o 
   4   8  12      107.57      129.51      5.64 o 
   6   8  12        6.89        5.58      4.28 o 
   8   8  12        8.72       11.47      3.54 o 
  -9   9  12       90.96       99.34      6.08 o 
  -7   9  12       85.42       90.47      4.49 o 
  -5   9  12       36.26       37.99      2.94 o 
  -3   9  12       25.64       25.97      2.37 o 
  -1   9  12        0.50        0.02      1.73 o 
   1   9  12      288.78      298.78      8.16 o 
   3   9  12        9.41       15.38      3.03 o 
   5   9  12       98.28      123.01      6.64 o 
   7   9  12        0.08        3.73      3.16 o 
  -8  10  12      127.66      134.26      9.68 o 
  -6  10  12       57.62       57.31      3.11 o 
  -4  10  12        2.92        3.23      1.76 o 
  -2  10  12       10.20        8.81      2.10 o 
   0  10  12      250.01      245.29      6.65 o 
   2  10  12      157.49      188.51     10.64 o 
   4  10  12       18.62       10.90      4.90 o 
   6  10  12      205.78      207.37      8.38 o 
  -7  11  12       43.31       50.17      5.08 o 
  -5  11  12       41.22       38.86      2.95 o 
  -3  11  12       34.63       30.43      4.08 o 
  -1  11  12        1.08        1.04      2.38 o 
   1  11  12       62.22       58.69      3.72 o 
   3  11  12        4.71        6.72      3.19 o 
   5  11  12        4.81        6.47      4.21 o 
  -4  12  12       60.11       59.48      3.63 o 
  -2  12  12        4.93        7.39      2.57 o 
   0  12  12        0.67        1.04      2.61 o 
   2  12  12      100.04      120.73      6.95 o 
 -13   1  13        8.57        8.92      3.11 o 
 -11   1  13       50.69       53.96      4.14 o 
  -9   1  13       25.22       25.73      3.76 o 
  -7   1  13      298.75      332.46     15.97 o 
  -5   1  13     1617.30     1504.45     13.49 o 
  -3   1  13      681.66      639.36      7.15 o 
  -1   1  13      780.15      736.75      6.55 o 
   1   1  13       11.67       17.87      2.14 o 
   3   1  13      136.01      138.51      3.44 o 
   5   1  13      108.66      110.22      4.29 o 
   7   1  13        0.69        0.30      2.22 o 
   9   1  13       29.02       25.70      3.33 o 
  11   1  13       22.40       20.95      3.75 o 
 -14   2  13       10.89        9.65      4.21 o 
 -12   2  13       50.47       50.82      4.14 o 
 -10   2  13       28.30       32.01      6.88 o 
  -8   2  13        0.01        0.85      2.41 o 
  -6   2  13      338.97      303.88      5.01 o 
  -4   2  13      362.51      398.59      6.08 o 
  -2   2  13        0.68        1.75      1.36 o 
   0   2  13       16.57       11.04      1.67 o 
   2   2  13       92.23       90.91      2.98 o 
   4   2  13        0.01        0.38      1.25 o 
   6   2  13      148.45      142.30      5.84 o 
   8   2  13       61.32       53.74      6.04 o 
  10   2  13       20.62       23.13      5.35 o 
 -13   3  13       13.36       13.33      4.82 o 
 -11   3  13       58.99       52.24      5.28 o 
  -9   3  13       13.40        5.27      2.55 o 
  -7   3  13      146.21      152.86      4.40 o 
  -5   3  13        3.27        6.44      1.55 o 
  -3   3  13      313.59      270.10      3.60 o 
  -1   3  13       37.67       37.24      2.04 o 
   1   3  13      541.65      586.93      6.31 o 
   3   3  13        1.50        2.02      1.07 o 
   5   3  13       21.77       29.59      3.16 o 
   7   3  13       68.94       63.65      4.47 o 
   9   3  13       14.59        8.06      3.67 o 
  11   3  13        9.56        4.43      4.75 o 
 -12   4  13      262.50      238.34     11.94 o 
 -10   4  13       96.68      104.61      6.50 o 
  -8   4  13       97.58       87.27      4.93 o 
  -6   4  13       50.46       47.36      1.89 o 
  -4   4  13      195.53      168.25      4.31 o 
  -2   4  13        5.46        5.57      1.56 o 
   0   4  13      851.13      858.38     10.17 o 
   2   4  13        3.73        1.25      1.67 o 
   4   4  13       23.15       22.76      2.29 o 
   6   4  13       84.10       93.98      4.48 o 
   8   4  13        8.06       11.36      2.68 o 
  10   4  13        2.42        7.13      4.21 o 
 -13   5  13        1.87        6.43      4.75 o 
 -11   5  13       26.12       25.66      2.85 o 
  -9   5  13       93.79      108.19      4.02 o 
  -7   5  13       45.79       45.03      3.70 o 
  -5   5  13      182.64      178.06      4.89 o 
  -3   5  13        4.70        0.90      1.20 o 
  -1   5  13      123.97      113.84      3.01 o 
   1   5  13       36.50       30.41      2.45 o 
   3   5  13        1.96        6.89      1.84 o 
   5   5  13       62.81       56.49      3.88 o 
   7   5  13        1.89        0.27      2.59 o 
   9   5  13       18.55       24.38      4.24 o 
 -12   6  13        0.48        1.64      2.92 o 
 -10   6  13      151.59      169.43     12.51 o 
  -8   6  13       59.63       63.55      3.06 o 
  -6   6  13        1.89        0.17      1.47 o 
  -4   6  13        2.12        2.09      1.41 o 
  -2   6  13      478.79      471.57      7.85 o 
   0   6  13        4.11        5.79      1.93 o 
   2   6  13      101.33       89.04     16.30 o 
   4   6  13       54.20       46.81      3.44 o 
   6   6  13        0.03        1.70      2.42 o 
   8   6  13        0.06        0.30      2.51 o 
  10   6  13       44.42       43.60      8.07 o 
 -11   7  13       86.40       99.87      5.76 o 
  -9   7  13       64.16       82.78      3.98 o 
  -7   7  13      281.57      293.05      6.79 o 
  -5   7  13      275.02      284.24      5.77 o 
  -3   7  13      100.07       96.19      3.44 o 
  -1   7  13      276.13      232.45      6.71 o 
   1   7  13     1507.45     1566.30     14.25 o 
   3   7  13      139.19      119.68      6.49 o 
   5   7  13        5.43        3.25      4.78 o 
   7   7  13       72.24       65.15      4.87 o 
   9   7  13       20.51       17.27      9.14 o 
 -10   8  13        4.74        8.28      3.79 o 
  -8   8  13        9.76        5.88      2.16 o 
  -6   8  13       15.16       20.95      2.44 o 
  -4   8  13       17.55       16.19      2.11 o 
  -2   8  13        9.88       10.69      1.87 o 
   0   8  13     1078.46      974.71     10.92 o 
   2   8  13       96.30       97.06      5.96 o 
   4   8  13       46.62       34.74      3.83 o 
   6   8  13       44.57       63.12      4.89 o 
   8   8  13       16.65       28.24      4.14 o 
  -9   9  13        0.52        0.74      2.79 o 
  -7   9  13      182.92      195.67      6.02 o 
  -5   9  13      359.43      344.08      6.77 o 
  -3   9  13       38.56       33.99      2.56 o 
  -1   9  13       47.70       43.70      2.99 o 
   1   9  13        2.34        3.94      2.42 o 
   3   9  13        1.94        2.19      2.56 o 
   5   9  13       21.10       19.36      6.15 o 
   7   9  13        3.65        0.21      2.95 o 
  -8  10  13       29.91       27.31      3.98 o 
  -6  10  13        4.06        7.66      2.90 o 
  -4  10  13       48.38       50.27      4.57 o 
  -2  10  13        7.69        8.09      1.96 o 
   0  10  13       15.74       13.84      2.72 o 
   2  10  13        0.76        0.14      2.71 o 
   4  10  13        0.11        0.02      2.45 o 
   6  10  13       43.32       39.76      4.73 o 
  -5  11  13        0.74        1.34      2.27 o 
  -3  11  13       11.33       17.60      2.49 o 
  -1  11  13       19.87       24.12      4.51 o 
   1  11  13      269.60      280.49      7.78 o 
   3  11  13        3.27        7.17      3.24 o 
  -2  12  13       15.17       15.56      3.02 o 
   0  12  13       12.56        4.97      2.26 o 
 -14   0  14      223.87      279.62     12.63 o 
 -12   0  14       43.61       44.16      5.74 o 
 -10   0  14        2.06        0.48      3.29 o 
  -8   0  14       43.44       49.43      6.04 o 
  -6   0  14      557.22      653.71     16.55 o 
  -4   0  14       82.67       93.14      4.34 o 
  -2   0  14       15.67       40.88      2.65 o 
   0   0  14      481.54      471.08      6.60 o 
   2   0  14       80.89       68.01      2.43 o 
   4   0  14       13.00       18.03      2.86 o 
   6   0  14      127.10      123.53      7.81 o 
 -13   1  14      219.70      256.01     12.63 o 
 -11   1  14       37.26       30.12      6.81 o 
  -9   1  14      212.68      239.88      7.35 o 
  -7   1  14      427.40      426.41      9.45 o 
  -5   1  14      224.26      264.61      4.14 o 
  -3   1  14      148.14      153.13      2.64 o 
  -1   1  14      521.60      500.03      4.78 o 
   1   1  14      626.10      605.23      6.20 o 
   3   1  14       22.13       21.13      2.26 o 
   5   1  14       26.35       24.96      1.87 o 
   7   1  14       55.35       52.07      5.81 o 
   9   1  14        0.79        2.58      3.67 o 
  11   1  14        0.01        5.06      4.66 o 
 -12   2  14       85.55      106.15      5.74 o 
 -10   2  14       10.14        5.63      2.40 o 
  -8   2  14        0.00        0.11      2.00 o 
  -6   2  14      286.44      268.72      6.04 o 
  -4   2  14        1.77        1.24      1.66 o 
  -2   2  14      705.64      669.49      7.44 o 
   0   2  14       34.01       51.06      2.50 o 
   2   2  14      198.60      203.09      4.55 o 
   4   2  14       82.97       76.92      3.13 o 
   6   2  14        1.86        2.13      2.53 o 
   8   2  14        0.29        0.08      3.29 o 
  10   2  14        0.33        0.14      3.98 o 
 -13   3  14        0.62        0.04      3.98 o 
 -11   3  14       39.01       27.07      3.69 o 
  -9   3  14      112.16      110.53      4.73 o 
  -7   3  14       48.86       53.69      3.62 o 
  -5   3  14      181.74      198.04      5.36 o 
  -3   3  14        6.81        6.80      1.52 o 
  -1   3  14     1193.90     1204.69     12.47 o 
   1   3  14     1168.44     1074.86      9.41 o 
   3   3  14      160.71      167.12      3.53 o 
   5   3  14        2.33        0.21      1.54 o 
   7   3  14      139.57      113.02      5.66 o 
   9   3  14        0.84        0.57      3.60 o 
  11   3  14        1.87        4.76      4.90 o 
 -12   4  14        2.34        0.00      2.65 o 
 -10   4  14        0.03        1.49      2.59 o 
  -8   4  14       21.08       23.37      2.79 o 
  -6   4  14      262.69      220.17      6.20 o 
  -4   4  14      196.43      182.69      4.44 o 
  -2   4  14       36.09       29.94      1.91 o 
   0   4  14     3772.21     3694.41     47.15 o 
   2   4  14        2.97        0.09      1.32 o 
   4   4  14       28.19       28.81      2.72 o 
   6   4  14      119.99      101.39      6.64 o 
   8   4  14        0.16        0.01      1.91 o 
  10   4  14        4.22       13.60      4.97 o 
 -11   5  14        1.25        1.49      2.57 o 
  -9   5  14       35.63       40.98      3.84 o 
  -7   5  14       32.99       24.98      2.81 o 
  -5   5  14      234.55      164.39      4.87 o 
  -3   5  14       24.76       38.50      2.93 o 
  -1   5  14       21.15       22.98      2.69 o 
   1   5  14     1672.82     1630.29     17.39 o 
   3   5  14        2.97        2.12      1.79 o 
   5   5  14       87.03       69.50      3.96 o 
   7   5  14        1.11        0.09      2.32 o 
   9   5  14        5.57        6.17      2.94 o 
 -12   6  14       79.94      110.23      9.26 o 
 -10   6  14        8.47       14.27      3.16 o 
  -8   6  14        1.96        1.40      1.73 o 
  -6   6  14        7.39        4.41      2.11 o 
  -4   6  14      300.47      288.36      5.07 o 
  -2   6  14       10.42       10.82      2.60 o 
   0   6  14      288.88      268.30      5.53 o 
   2   6  14        1.39        1.01      2.49 o 
   4   6  14        9.38        9.77      3.67 o 
   6   6  14        6.94        7.46      2.52 o 
   8   6  14       12.59        7.44      3.11 o 
 -11   7  14       44.98       49.02     11.43 o 
  -9   7  14        0.10        0.35      2.00 o 
  -7   7  14       74.99       60.60      4.62 o 
  -5   7  14       25.79       28.56      2.76 o 
  -3   7  14      284.68      279.31      6.07 o 
  -1   7  14       20.50       24.54      2.29 o 
   1   7  14      650.27      678.01     13.72 o 
   3   7  14       55.40       50.82      4.74 o 
   5   7  14        3.70        0.63      2.26 o 
   7   7  14       16.75       19.50      3.73 o 
 -10   8  14        3.43        2.42      3.44 o 
  -8   8  14       62.99       54.12      3.65 o 
  -6   8  14      182.58      151.13      4.67 o 
  -4   8  14      132.51      126.10      4.13 o 
  -2   8  14       86.95       74.06      3.56 o 
   0   8  14      126.08      121.98      4.38 o 
   2   8  14      149.93      146.24      6.21 o 
   4   8  14        6.50        4.49      3.67 o 
   6   8  14        1.30        2.60      2.99 o 
  -9   9  14       38.46       36.03      5.47 o 
  -7   9  14        7.62        7.83      2.73 o 
  -5   9  14        0.36        0.19      1.76 o 
  -3   9  14       97.96       89.77      4.03 o 
  -1   9  14       50.88       49.26      3.22 o 
   1   9  14      111.49      113.18      4.94 o 
   3   9  14        2.66        0.30      2.53 o 
   5   9  14        9.80       11.75      3.82 o 
  -6  10  14       44.21       38.59      3.24 o 
  -4  10  14       18.80       22.33      2.68 o 
  -2  10  14       10.40        5.59      1.97 o 
   0  10  14       16.87       16.85      3.21 o 
   2  10  14       33.22       30.99      4.08 o 
   4  10  14        0.30        1.94      2.95 o 
  -5  11  14        1.25        2.43      2.04 o 
  -3  11  14       30.29       32.55      3.00 o 
  -1  11  14       33.16       25.87      3.40 o 
   1  11  14        8.99        2.78      3.49 o 
 -13   1  15        7.91        7.76      2.97 o 
 -11   1  15        3.62        1.01      2.41 o 
  -9   1  15      170.81      158.23      6.60 o 
  -7   1  15      327.35      296.37      7.55 o 
  -5   1  15      885.02      880.93      8.84 o 
  -3   1  15      667.55      674.25      7.72 o 
  -1   1  15      537.82      543.50      7.48 o 
   1   1  15      616.13      557.78      7.14 o 
   3   1  15        6.86        4.47      1.40 o 
   5   1  15       37.70       29.97      2.48 o 
   7   1  15       64.89       53.06      4.49 o 
   9   1  15        0.03        2.85      3.75 o 
 -12   2  15        9.07       12.51      4.70 o 
 -10   2  15      148.20      141.29      5.82 o 
  -8   2  15       10.91       10.97      2.97 o 
  -6   2  15      217.80      273.17      5.30 o 
  -4   2  15      162.96      151.66      3.66 o 
  -2   2  15      288.76      287.26      5.11 o 
   0   2  15       89.66      108.71      2.90 o 
   2   2  15       12.93       14.05      1.69 o 
   4   2  15        3.50        1.37      1.37 o 
   6   2  15      103.36      101.85      4.21 o 
   8   2  15       19.28       22.66      5.35 o 
  10   2  15        1.18        3.71      4.06 o 
 -13   3  15        0.15        0.01      2.55 o 
 -11   3  15       29.59       27.48      3.84 o 
  -9   3  15       59.98       60.50      4.51 o 
  -7   3  15       99.19      113.78      4.31 o 
  -5   3  15      106.90      125.66      4.90 o 
  -3   3  15       77.91       87.12      3.45 o 
  -1   3  15      598.48      669.38      8.77 o 
   1   3  15      159.62      136.21      4.02 o 
   3   3  15      104.69      115.12      4.58 o 
   5   3  15       52.78       46.10      3.99 o 
   7   3  15       12.05       10.94      6.28 o 
   9   3  15       17.39       12.92      3.56 o 
 -12   4  15       86.93       88.02      7.65 o 
 -10   4  15      122.27      112.90      5.68 o 
  -8   4  15      699.80      696.48     13.92 o 
  -6   4  15      848.30      788.30      9.11 o 
  -4   4  15      118.85      107.44      5.25 o 
  -2   4  15        5.50        0.39      1.66 o 
   0   4  15      903.20      904.09     12.43 o 
   2   4  15       18.37       15.20      2.52 o 
   4   4  15        4.68        1.47      1.89 o 
   6   4  15       17.21       14.96      2.35 o 
   8   4  15       24.44       19.85      3.58 o 
 -11   5  15        1.08        1.63      2.67 o 
  -9   5  15       39.85       38.84      8.23 o 
  -7   5  15      452.68      404.47      7.55 o 
  -5   5  15     1069.26      969.64     13.73 o 
  -3   5  15      158.25      127.64      4.51 o 
  -1   5  15      189.40      186.02      6.07 o 
   1   5  15      505.15      497.28      8.37 o 
   3   5  15       12.83        5.60      1.91 o 
   5   5  15       11.52        6.79      3.17 o 
   7   5  15       10.99       13.79      3.40 o 
   9   5  15        0.00        0.05      2.23 o 
 -10   6  15       13.51        7.87      2.70 o 
  -8   6  15       72.16       63.28      4.23 o 
  -6   6  15      161.60      133.26      5.26 o 
  -4   6  15      240.81      253.13      6.34 o 
  -2   6  15       14.48       14.64      1.95 o 
   0   6  15        0.64        1.10      2.06 o 
   2   6  15       10.87       14.24      3.06 o 
   4   6  15        2.61        8.48      2.56 o 
   6   6  15       22.09       24.34      3.46 o 
   8   6  15        0.33        0.12      2.25 o 
  -9   7  15       30.43       32.11      3.85 o 
  -7   7  15       13.51       13.66      2.56 o 
  -5   7  15        0.02        0.40      1.66 o 
  -3   7  15      144.11      123.22      4.16 o 
  -1   7  15       32.04       29.17      2.42 o 
   1   7  15      178.67      195.61      7.95 o 
   3   7  15       47.58       58.28      5.59 o 
   5   7  15        5.82       10.43      3.40 o 
   7   7  15        7.03        9.18      3.57 o 
  -8   8  15       10.84        6.15      2.39 o 
  -6   8  15       13.49       14.76      4.04 o 
  -4   8  15      125.20      118.66      4.17 o 
  -2   8  15        6.32        4.49      1.78 o 
   0   8  15      131.56      114.48      6.69 o 
   2   8  15       67.72       63.53      4.70 o 
   4   8  15        4.27        2.90      2.80 o 
   6   8  15        5.53        3.84      2.45 o 
  -7   9  15       16.88       11.92      2.32 o 
  -5   9  15       31.09       28.39      2.70 o 
  -3   9  15        8.27        8.89      2.09 o 
  -1   9  15        2.45        2.32      1.95 o 
   1   9  15        8.61        9.63      3.64 o 
   3   9  15        3.84        8.08      3.14 o 
   5   9  15        1.15        1.30      2.77 o 
  -6  10  15       36.24       29.89      2.89 o 
  -4  10  15        0.29        0.21      1.91 o 
  -2  10  15       53.37       62.85      3.53 o 
   0  10  15       12.32       12.91      3.10 o 
   2  10  15        0.15        0.00      2.64 o 
 -12   0  16       17.91       10.13      4.44 o 
 -10   0  16      160.99      169.38      9.19 o 
  -8   0  16       74.55       85.35      6.66 o 
  -6   0  16      164.25      144.52      8.11 o 
  -4   0  16     2698.21     2725.16     25.94 o 
  -2   0  16     5470.57     5618.96     45.48 o 
   0   0  16    11339.86    11553.76    207.42 o 
   2   0  16      854.30      844.80     13.58 o 
   4   0  16       18.76       19.67      3.11 o 
   6   0  16      120.65       90.11      7.42 o 
   8   0  16        5.79        7.34      3.98 o 
 -11   1  16        5.01        1.52      3.25 o 
  -9   1  16      337.75      374.09      9.75 o 
  -7   1  16      352.14      311.47      8.55 o 
  -5   1  16      342.69      310.45      4.86 o 
  -3   1  16        0.44        4.04      1.43 o 
  -1   1  16     1287.92     1324.61     12.78 o 
   1   1  16       74.19       83.95      6.43 o 
   3   1  16      156.39      146.95      4.46 o 
   5   1  16       13.55       12.13      2.25 o 
   7   1  16       32.88       29.55      3.80 o 
   9   1  16       19.07       15.72      3.70 o 
 -12   2  16       23.99       22.26      5.28 o 
 -10   2  16       42.61       53.19      4.35 o 
  -8   2  16      158.89      137.39      6.16 o 
  -6   2  16        0.72        0.73      1.57 o 
  -4   2  16       29.15       27.36      2.64 o 
  -2   2  16      720.44      734.31      9.58 o 
   0   2  16     1543.71     1533.96     14.17 o 
   2   2  16      437.95      428.30      6.36 o 
   4   2  16      206.53      212.34      5.46 o 
   6   2  16       15.72       13.49      3.16 o 
   8   2  16        0.02        2.27      3.98 o 
 -11   3  16        3.92        8.00      2.95 o 
  -9   3  16        3.26        3.40      2.27 o 
  -7   3  16      739.53      702.31     12.75 o 
  -5   3  16      170.81      149.64      5.03 o 
  -3   3  16      744.56      716.44     10.94 o 
  -1   3  16      355.51      387.41      6.93 o 
   1   3  16        6.70        6.42      1.80 o 
   3   3  16      205.17      215.18      4.87 o 
   5   3  16       11.88       12.10      3.35 o 
   7   3  16        7.55        8.70      3.40 o 
   9   3  16        0.33        0.02      3.22 o 
 -12   4  16       11.87       10.68      3.27 o 
 -10   4  16        7.08        5.47      2.81 o 
  -8   4  16       48.92       51.74      5.47 o 
  -6   4  16       53.28       34.48      2.65 o 
  -4   4  16        5.95        0.00      1.79 o 
  -2   4  16      866.78      822.84     10.90 o 
   0   4  16     2047.38     1957.24     20.74 o 
   2   4  16       17.41       15.77      1.98 o 
   4   4  16        3.06        5.69      2.01 o 
   6   4  16      138.77      128.52      8.75 o 
   8   4  16        2.82        4.92      4.28 o 
 -11   5  16        1.00        0.03      2.36 o 
  -9   5  16       28.30       39.45      4.03 o 
  -7   5  16      195.01      168.74      5.85 o 
  -5   5  16      115.83      117.55      5.06 o 
  -3   5  16        9.25        7.40      1.80 o 
  -1   5  16      449.66      435.34      8.65 o 
   1   5  16       37.37       56.82      4.96 o 
   3   5  16       28.27       32.47      2.88 o 
   5   5  16       14.92       15.46      2.47 o 
   7   5  16        0.80        2.24      2.73 o 
 -10   6  16        0.14        2.27      2.35 o 
  -8   6  16       15.18        7.05      5.17 o 
  -6   6  16      186.96      174.45      5.06 o 
  -4   6  16      222.16      192.47      5.28 o 
  -2   6  16       86.24       71.28      4.06 o 
   0   6  16      719.67      664.80     16.11 o 
   2   6  16      193.50      200.34      7.84 o 
   4   6  16       23.98       31.44      3.68 o 
   6   6  16        0.00        0.02      2.45 o 
  -9   7  16        7.84        5.15      2.86 o 
  -7   7  16        0.19        1.03      2.13 o 
  -5   7  16       17.18       15.83      2.87 o 
  -3   7  16        2.77        1.17      1.87 o 
  -1   7  16        9.89       11.70      2.24 o 
   1   7  16       16.10       15.85      3.29 o 
   3   7  16       10.94       10.08      2.95 o 
   5   7  16       24.81       21.09      4.44 o 
  -8   8  16        4.93        2.85      4.21 o 
  -6   8  16       77.59       80.18      4.33 o 
  -4   8  16       34.20       31.74      3.14 o 
  -2   8  16       44.63       36.93      3.11 o 
   0   8  16       18.21       11.34      8.53 o 
   2   8  16        6.38        5.48      2.72 o 
   4   8  16       18.13       14.78      3.65 o 
  -7   9  16        1.67        0.10      2.21 o 
  -5   9  16        2.38        3.08      2.12 o 
  -3   9  16        1.45        0.91      1.86 o 
  -1   9  16        0.34        0.11      2.38 o 
   1   9  16        0.07        0.09      4.36 o 
   3   9  16        0.00        1.65      2.64 o 
  -4  10  16        0.43        0.01      1.85 o 
  -2  10  16        7.52        9.95      2.93 o 
   0  10  16        1.25        0.07      5.26 o 
 -11   1  17        1.92        2.83      5.55 o 
  -9   1  17        0.89        0.27      3.52 o 
  -7   1  17       16.44       11.37      6.08 o 
  -5   1  17        1.38        1.79      1.65 o 
  -3   1  17       23.04       17.12      1.74 o 
  -1   1  17        0.91        3.14      2.99 o 
   1   1  17      570.99      597.26      8.03 o 
   3   1  17      957.48      943.18     10.80 o 
   5   1  17      511.86      488.82      9.11 o 
   7   1  17       64.49       62.64      4.84 o 
   9   1  17        0.43        4.91      3.02 o 
 -10   2  17       28.39       18.86      7.04 o 
  -8   2  17      750.84      721.31     14.36 o 
  -6   2  17      333.38      281.04      5.79 o 
  -4   2  17       17.56       15.70      1.99 o 
  -2   2  17     1566.12     1630.22     15.02 o 
   0   2  17     1019.46      996.63     11.74 o 
   2   2  17       21.86       20.03      2.26 o 
   4   2  17      210.85      241.28      7.99 o 
   6   2  17      180.96      171.27      6.71 o 
   8   2  17       56.92       68.80      8.50 o 
 -11   3  17       11.88       11.42      3.21 o 
  -9   3  17       30.77       34.72      3.98 o 
  -7   3  17      141.77      125.15      5.02 o 
  -5   3  17       30.35       34.87      3.43 o 
  -3   3  17      181.38      209.19      6.13 o 
  -1   3  17      645.14      650.52     11.45 o 
   1   3  17       56.46       45.33      3.04 o 
   3   3  17        9.81        6.64      2.56 o 
   5   3  17       15.45       17.19      2.82 o 
   7   3  17        3.58        0.00      3.52 o 
 -10   4  17        0.28        0.00      4.70 o 
  -8   4  17       26.40       48.35      3.94 o 
  -6   4  17        0.12        0.01      1.67 o 
  -4   4  17       21.14       35.11      6.47 o 
  -2   4  17       20.91       19.04      3.01 o 
   0   4  17       11.28       16.25      2.68 o 
   2   4  17       10.03       10.79      1.97 o 
   4   4  17      217.15      206.82      7.69 o 
   6   4  17      147.87      175.47      5.87 o 
   8   4  17       34.20       25.75      6.28 o 
  -9   5  17        8.90       14.90      3.39 o 
  -7   5  17       74.65       79.96      4.63 o 
  -5   5  17       46.29       50.42      3.18 o 
  -3   5  17      162.49      175.41      5.50 o 
  -1   5  17        0.17        1.06      1.98 o 
   1   5  17       16.25       23.43      2.57 o 
   3   5  17       50.22       47.01      3.41 o 
   5   5  17       32.04       34.25      3.47 o 
   7   5  17       12.42        7.39      3.04 o 
  -8   6  17        5.72        6.55      3.13 o 
  -6   6  17       85.10       89.77      4.21 o 
  -4   6  17        7.02        8.21      2.49 o 
  -2   6  17        0.06        1.53      1.82 o 
   0   6  17        5.13        3.76      2.06 o 
   2   6  17        3.72        5.07      2.69 o 
   4   6  17        1.94        8.48      6.39 o 
   6   6  17       40.74       38.26      4.69 o 
  -7   7  17        0.09        2.78      2.13 o 
  -5   7  17        2.05        5.70      2.10 o 
  -3   7  17       13.52       19.88      2.72 o 
  -1   7  17      371.74      415.90      8.66 o 
   1   7  17       89.53       84.54      5.57 o 
   3   7  17       76.98       90.47      6.09 o 
   5   7  17        7.53        7.32      3.24 o 
  -6   8  17        0.00        0.02      1.84 o 
  -4   8  17        0.15        0.00      3.36 o 
  -2   8  17       26.31       27.85      2.97 o 
   0   8  17        3.41        3.42      2.97 o 
   2   8  17        2.09        1.30      2.58 o 
   4   8  17       24.45       35.14      4.41 o 
  -5   9  17        7.23        8.32      2.70 o 
  -3   9  17        0.21        1.70      2.66 o 
  -1   9  17        3.46        1.37      2.65 o 
   1   9  17        0.43        0.04      2.73 o 
 -10   0  18       10.27        6.44      3.67 o 
  -8   0  18      193.22      190.35     10.57 o 
  -6   0  18       68.42       67.54      6.50 o 
  -4   0  18       21.50       24.35      2.39 o 
  -2   0  18       68.95       73.02      3.18 o 
   0   0  18       74.73       51.66      6.12 o 
   2   0  18      112.24       97.19     10.90 o 
   4   0  18      160.68      152.02      6.25 o 
   6   0  18       22.25       19.47      4.66 o 
   8   0  18       73.75       58.57      7.26 o 
 -11   1  18        0.10        0.00      2.68 o 
  -9   1  18      109.17       97.95     14.43 o 
  -7   1  18      212.17      205.45      7.39 o 
  -5   1  18        0.63        0.12      1.87 o 
  -3   1  18      331.97      358.55      6.41 o 
  -1   1  18     1322.69     1338.18     13.05 o 
   1   1  18       91.73       89.07      3.98 o 
   3   1  18        8.47       12.12      1.87 o 
   5   1  18        8.18       10.85      2.45 o 
   7   1  18       12.37       13.90      3.47 o 
 -10   2  18       18.49       20.73      3.43 o 
  -8   2  18        0.48        3.05      2.72 o 
  -6   2  18       47.20       44.33      3.10 o 
  -4   2  18       79.32       73.61      3.94 o 
  -2   2  18      312.51      346.31      8.28 o 
   0   2  18       37.41       39.46      3.14 o 
   2   2  18       29.76       25.55      2.31 o 
   4   2  18       88.63       87.69      5.51 o 
   6   2  18       94.91       99.47      8.80 o 
  -9   3  18        8.39       11.47      3.05 o 
  -7   3  18       25.45       23.60      3.27 o 
  -5   3  18       64.09       59.19      3.28 o 
  -3   3  18      133.29      136.22      4.96 o 
  -1   3  18     1188.63     1177.20     12.79 o 
   1   3  18        6.28        1.96      2.14 o 
   3   3  18       36.74       38.27      3.56 o 
   5   3  18        1.64        5.79      2.42 o 
   7   3  18       91.07      113.28      6.62 o 
 -10   4  18        8.56        6.34      5.39 o 
  -8   4  18       92.06       88.63     10.44 o 
  -6   4  18        3.66        2.93      1.85 o 
  -4   4  18        3.99        4.83      2.24 o 
  -2   4  18        1.49        0.17      1.96 o 
   0   4  18       33.44       27.84      2.73 o 
   2   4  18        9.39        6.49      2.34 o 
   4   4  18        0.19        2.65      2.14 o 
   6   4  18       21.61       25.54      3.18 o 
  -9   5  18       24.70       16.42      3.98 o 
  -7   5  18        4.66        0.17      2.14 o 
  -5   5  18        6.57        3.07      2.20 o 
  -3   5  18        5.46       14.58      2.82 o 
  -1   5  18       64.60       64.06      3.65 o 
   1   5  18       12.25        9.61      2.84 o 
   3   5  18        0.07        1.59      2.68 o 
   5   5  18        4.61        3.07      2.21 o 
  -8   6  18        0.40        1.02      2.70 o 
  -6   6  18        7.03        5.22      2.44 o 
  -4   6  18        6.53        0.63      1.97 o 
  -2   6  18      607.77      621.23     11.03 o 
   0   6  18       26.74       29.33      4.97 o 
   2   6  18        4.33        4.00      3.22 o 
   4   6  18       54.56       64.98      9.64 o 
  -7   7  18        0.32        0.26      1.96 o 
  -5   7  18       17.28       17.95      2.94 o 
  -3   7  18       33.09       36.57      3.31 o 
  -1   7  18       47.87       41.05      3.49 o 
   1   7  18       10.45       11.49      3.38 o 
   3   7  18       10.77       11.59      3.35 o 
  -4   8  18        0.06        0.00      2.12 o 
  -2   8  18        3.66        3.06      2.33 o 
   0   8  18       12.67        4.72      2.92 o 
   2   8  18       12.06       17.58      3.92 o 
  -9   1  19       28.58       28.93      3.81 o 
  -7   1  19       53.46       47.64      4.51 o 
  -5   1  19        0.04        0.62      1.59 o 
  -3   1  19        7.11        9.30      1.97 o 
  -1   1  19       13.64       17.02      2.45 o 
   1   1  19      109.09      112.01      3.99 o 
   3   1  19      180.76      199.25      5.81 o 
   5   1  19       36.92       31.33      5.74 o 
 -10   2  19       15.19       16.27      3.59 o 
  -8   2  19      137.87      139.05      6.52 o 
  -6   2  19       69.66       65.14      3.43 o 
  -4   2  19       21.51       23.19      2.54 o 
  -2   2  19      202.41      218.26      6.58 o 
   0   2  19        8.54        9.95      2.01 o 
   2   2  19        5.69        3.63      1.87 o 
   4   2  19        3.33        1.51      2.14 o 
   6   2  19        2.36        1.78      3.98 o 
  -9   3  19        0.62        0.02      2.55 o 
  -7   3  19       50.11       51.26      6.95 o 
  -5   3  19       18.69       25.32      2.71 o 
  -3   3  19      120.16      134.52      4.87 o 
  -1   3  19      150.64      170.16      5.01 o 
   1   3  19        6.70        6.02      1.87 o 
   3   3  19        6.11        2.18      2.28 o 
   5   3  19       31.04       26.68      4.63 o 
  -8   4  19       41.24       46.51      4.65 o 
  -6   4  19       18.74       11.85      2.14 o 
  -4   4  19        4.08        5.55      3.81 o 
  -2   4  19      182.65      185.90      9.04 o 
   0   4  19       18.38       17.65      2.79 o 
   2   4  19       41.51       33.43      3.93 o 
   4   4  19        0.82        0.00      2.07 o 
  -7   5  19       13.28       16.94      3.01 o 
  -5   5  19       12.82       11.02      2.70 o 
  -3   5  19      164.97      177.45      5.89 o 
  -1   5  19       45.20       55.05      3.68 o 
   1   5  19        3.66        0.07      2.27 o 
   3   5  19       74.29       76.13      5.50 o 
  -6   6  19        1.04        0.19      2.12 o 
  -4   6  19        0.95        0.03      1.99 o 
  -2   6  19       64.30       61.44      4.08 o 
   0   6  19        0.76        0.07      2.60 o 
   2   6  19        8.03        6.77      6.04 o 
  -5   7  19        4.29        2.28      2.38 o 
  -3   7  19       33.84       42.25      3.68 o 
  -1   7  19      144.75      180.64      6.20 o 
   1   7  19       19.77       12.17      3.63 o 
  -8   0  20      191.46      192.96     10.64 o 
  -6   0  20        3.13        5.44      3.82 o 
  -4   0  20       38.48       40.89      4.49 o 
  -2   0  20       11.73        7.09      5.32 o 
   0   0  20       32.84       28.83      3.54 o 
   2   0  20      150.10      164.00      9.88 o 
   4   0  20      200.59      200.24     11.02 o 
  -7   1  20       11.05        7.47      5.20 o 
  -5   1  20        5.96        9.77      2.05 o 
  -3   1  20       36.27       45.55      2.54 o 
  -1   1  20      119.64      122.45      4.75 o 
   1   1  20        0.31        0.71      1.63 o 
   3   1  20        8.93        9.23      2.42 o 
   5   1  20        3.21        2.14      3.67 o 
  -8   2  20        0.17        3.94      2.67 o 
  -6   2  20        0.40        0.11      2.02 o 
  -4   2  20       23.45       28.04      3.47 o 
  -2   2  20      149.08      157.02      4.72 o 
   0   2  20       21.59       21.99      2.63 o 
   2   2  20       24.66       21.59      2.48 o 
   4   2  20       39.26       48.03      3.89 o 
  -7   3  20       14.99       19.29      3.12 o 
  -5   3  20       32.91       31.73      2.79 o 
  -3   3  20       12.20       10.60      3.39 o 
  -1   3  20       15.79       18.00      2.51 o 
   1   3  20        3.35        1.84      1.83 o 
   3   3  20        0.09        0.02      2.30 o 
  -6   4  20        4.86        7.18      2.25 o 
  -4   4  20        2.81        5.40      2.07 o 
  -2   4  20       20.03       20.83      3.05 o 
   0   4  20       13.49       14.11      3.39 o 
   2   4  20        7.60        7.17      2.46 o 
  -5   5  20        0.46        3.13      2.11 o 
  -3   5  20      158.43      162.99      5.77 o 
  -1   5  20       31.84       32.00      3.43 o 
   1   5  20       14.16       13.44      3.62 o 
  -4   6  20        5.24        5.85      3.23 o 
  -2   6  20      262.36      259.95      9.20 o 
   0   6  20       47.47       47.84      4.81 o 
  -7   1  21       15.29       16.94      5.97 o 
  -5   1  21        2.51        0.17      2.21 o 
  -3   1  21       35.08       36.85      3.23 o 
  -1   1  21        1.99        2.92      1.71 o 
   1   1  21        5.58        5.54      2.04 o 
   3   1  21       20.66       26.61      3.97 o 
  -6   2  21        9.96        9.20      2.16 o 
  -4   2  21       31.55       22.51      2.83 o 
  -2   2  21        6.18        7.94      2.28 o 
   0   2  21       38.91       52.65      3.25 o 
   2   2  21        0.36        0.03      2.28 o 
  -5   3  21       13.29       16.72      2.81 o 
  -3   3  21        6.45        6.42      2.43 o 
  -1   3  21        7.76        3.19      2.50 o 
   1   3  21        0.33        1.43      2.01 o 
  -4   4  21       59.36       68.24      4.43 o 
  -2   4  21      239.92      302.25      8.27 o 
   0   4  21        7.81       11.17      2.59 o 
  -4   0  22       67.69       74.76      5.54 o 
  -2   0  22       18.57       24.01      6.81 o 
   0   0  22        0.64        0.26      2.80 o 
  -3   1  22       11.07       16.09      2.81 o 
  -1   1  22        0.32        0.04      2.06 o 
  -2   2  22       20.18       28.01      2.76 o 
                                                 
